# Supplementary material for: A User Manual to Measure Gas Diffusion Kinetics in Plants: Pneumatron Construction, Operation, and Data Analysis
Source: Front Plant Sci. 2021 Jun 7;12:633595. doi: 10.3389/fpls.2021.633595 (PMC8216216; doi:10.3389/fpls.2021.633595)
Supplement: Supplementary Figure 1 — Schematic connection of the electronic components in a Pneumatron device. [file Data_Sheet_1.zip]

Archive with 2 entries (2 files):
- Supplementary Material 1.PDF
- Supplementary Material 2.XLSX
