# Supplementary material for: A User Manual to Measure Gas Diffusion Kinetics in Plants: Pneumatron Construction, Operation, and Data Analysis
Source: Front Plant Sci. 2021 Jun 7;12:633595. doi: 10.3389/fpls.2021.633595 (PMC8216216; doi:10.3389/fpls.2021.633595)
Supplement: Supplementary Figure 1 — Schematic connection of the electronic components in a Pneumatron device. [file Data_Sheet_1.zip › Supplementary Material 2.XLSX]

## Sheet: raw
date	hour	sequence	measure	Time (*500 ms)	Pressure (kPa)
31/07/2019	08:26:51	1	1	1	-0.4716
31/07/2019	08:26:51	2	1	2	72.1977
31/07/2019	08:26:52	3	1	3	71.85
31/07/2019	08:26:52	4	1	4	71.7585
31/07/2019	08:26:53	5	1	5	71.6853
31/07/2019	08:26:53	6	1	6	71.6487
31/07/2019	08:26:54	7	1	7	71.5938
31/07/2019	08:26:54	8	1	8	71.5572
31/07/2019	08:26:55	9	1	9	71.5206
31/07/2019	08:26:55	10	1	10	71.484
31/07/2019	08:26:56	11	1	11	71.4474
31/07/2019	08:26:56	12	1	12	71.4108
31/07/2019	08:26:57	13	1	13	71.3925
31/07/2019	08:26:57	14	1	14	71.3742
31/07/2019	08:26:58	15	1	15	71.3376
31/07/2019	08:26:58	16	1	16	71.3193
31/07/2019	08:26:59	17	1	17	71.301
31/07/2019	08:27:00	18	1	18	71.2644
31/07/2019	08:27:00	19	1	19	71.2644
31/07/2019	08:27:01	20	1	20	71.2461
31/07/2019	08:27:01	21	1	21	71.2095
31/07/2019	08:27:02	22	1	22	71.2095
31/07/2019	08:27:02	23	1	23	71.1729
31/07/2019	08:27:03	24	1	24	71.1546
31/07/2019	08:27:03	25	1	25	71.1363
31/07/2019	08:27:04	26	1	26	71.118
31/07/2019	08:27:04	27	1	27	71.118
31/07/2019	08:27:05	28	1	28	71.0997
31/07/2019	08:27:05	29	1	29	71.0814
31/07/2019	08:27:06	30	1	30	71.0631
31/07/2019	08:27:06	31	1	31	71.0448
31/07/2019	08:27:07	32	1	32	71.0265
31/07/2019	08:27:07	33	1	33	71.0082
31/07/2019	08:27:08	34	1	34	71.0082
31/07/2019	08:27:09	35	1	35	70.9899
31/07/2019	08:27:09	36	1	36	70.9533
31/07/2019	08:27:10	37	1	37	70.9533
31/07/2019	08:27:10	38	1	38	70.935
31/07/2019	08:27:11	39	1	39	70.935
31/07/2019	08:27:11	40	1	40	70.9167
31/07/2019	08:27:12	41	1	41	70.8984
31/07/2019	08:27:12	42	1	42	70.8984
31/07/2019	08:27:13	43	1	43	70.8801
31/07/2019	08:27:13	44	1	44	70.8618
31/07/2019	08:27:14	45	1	45	70.8435
31/07/2019	08:27:14	46	1	46	70.8435
31/07/2019	08:27:15	47	1	47	70.8252
31/07/2019	08:27:15	48	1	48	70.8252
31/07/2019	08:27:16	49	1	49	70.8069
31/07/2019	08:27:17	50	1	50	70.7886
31/07/2019	08:27:17	51	1	51	70.7886
31/07/2019	08:27:18	52	1	52	70.7703
31/07/2019	08:27:18	53	1	53	70.752
31/07/2019	08:27:19	54	1	54	70.752
31/07/2019	08:27:19	55	1	55	70.7337
31/07/2019	08:27:20	56	1	56	70.7154
31/07/2019	08:27:20	57	1	57	70.7154
31/07/2019	08:27:21	58	1	58	70.6971
31/07/2019	08:27:21	59	1	59	70.6971
31/07/2019	08:27:22	60	1	60	70.6788
31/07/2019	08:27:22	61	1	61	70.6788
31/07/2019	08:27:23	62	1	62	70.6605
31/07/2019	08:27:23	63	1	63	70.6422
31/07/2019	08:27:24	64	1	64	70.6422
31/07/2019	08:27:24	65	1	65	70.6239
31/07/2019	08:27:25	66	1	66	70.6239
31/07/2019	08:27:26	67	1	67	70.6056
31/07/2019	08:27:26	68	1	68	70.6056
31/07/2019	08:27:27	69	1	69	70.5873
31/07/2019	08:27:27	70	1	70	70.5873
31/07/2019	08:27:28	71	1	71	70.569
31/07/2019	08:27:28	72	1	72	70.569
31/07/2019	08:27:29	73	1	73	70.5507
31/07/2019	08:27:29	74	1	74	70.5324
31/07/2019	08:27:30	75	1	75	70.5324
31/07/2019	08:27:30	76	1	76	70.5141
31/07/2019	08:27:31	77	1	77	70.5141
31/07/2019	08:27:31	78	1	78	70.4958
31/07/2019	08:27:32	79	1	79	70.4958
31/07/2019	08:27:32	80	1	80	70.4775
31/07/2019	08:27:33	81	1	81	70.4775
31/07/2019	08:27:33	82	1	82	70.4592
31/07/2019	08:27:34	83	1	83	70.4592
31/07/2019	08:27:35	84	1	84	70.4409
31/07/2019	08:27:35	85	1	85	70.4409
31/07/2019	08:27:36	86	1	86	70.4226
31/07/2019	08:27:36	87	1	87	70.4226
31/07/2019	08:27:37	88	1	88	70.4043
31/07/2019	08:27:37	89	1	89	70.4043
31/07/2019	08:27:38	90	1	90	70.386
31/07/2019	08:27:38	91	1	91	70.386
31/07/2019	08:27:39	92	1	92	70.386
31/07/2019	08:27:39	93	1	93	70.3677
31/07/2019	08:27:40	94	1	94	70.3677
31/07/2019	08:27:40	95	1	95	70.3494
31/07/2019	08:27:41	96	1	96	70.3494
31/07/2019	08:27:41	97	1	97	70.3311
31/07/2019	08:27:42	98	1	98	70.3311
31/07/2019	08:27:42	99	1	99	70.3128
31/07/2019	08:27:43	100	1	100	70.3128
31/07/2019	08:27:44	101	1	101	70.2945
31/07/2019	08:27:44	102	1	102	70.2945
31/07/2019	08:27:45	103	1	103	70.2945
31/07/2019	08:27:45	104	1	104	70.2762
31/07/2019	08:27:46	105	1	105	70.2579
31/07/2019	08:27:46	106	1	106	70.2579
31/07/2019	08:27:47	107	1	107	70.2579
31/07/2019	08:27:47	108	1	108	70.2396
31/07/2019	08:27:48	109	1	109	70.2396
31/07/2019	08:27:48	110	1	110	70.2213
31/07/2019	08:27:49	111	1	111	70.2213
31/07/2019	08:27:49	112	1	112	70.203
31/07/2019	08:27:50	113	1	113	70.203
31/07/2019	08:27:50	114	1	114	70.1847
31/07/2019	08:27:51	115	1	115	70.1847
31/07/2019	08:27:52	116	1	116	70.1847
31/07/2019	08:27:52	117	1	117	70.1664
31/07/2019	08:27:53	118	1	118	70.1664
31/07/2019	08:27:53	119	1	119	70.1481
31/07/2019	08:27:54	120	1	120	70.1298
31/07/2019	08:27:54	121	1	121	70.1298
31/07/2019	08:27:55	122	1	122	70.1298
31/07/2019	08:27:55	123	1	123	70.1298
31/07/2019	08:27:56	124	1	124	70.1115
31/07/2019	08:27:56	125	1	125	70.0932
31/07/2019	08:27:57	126	1	126	70.0932
31/07/2019	08:27:57	127	1	127	70.0932
31/07/2019	08:27:58	128	1	128	70.0749
31/07/2019	08:27:58	129	1	129	70.0749
31/07/2019	08:27:59	130	1	130	70.0566
31/07/2019	08:27:59	131	1	131	70.0566
31/07/2019	08:28:00	132	1	132	70.0566
31/07/2019	08:28:01	133	1	133	70.0383
31/07/2019	08:28:01	134	1	134	70.0383
31/07/2019	08:28:02	135	1	135	70.02
31/07/2019	08:28:02	136	1	136	70.02
31/07/2019	08:28:03	137	1	137	70.0017
31/07/2019	08:28:03	138	1	138	70.0017
31/07/2019	08:28:04	139	1	139	69.9834
31/07/2019	08:28:04	140	1	140	69.9834
31/07/2019	08:28:05	141	1	141	69.9834
31/07/2019	08:28:05	142	1	142	69.9651
31/07/2019	08:28:06	143	1	143	69.9651
31/07/2019	08:28:06	144	1	144	69.9468
31/07/2019	08:28:07	145	1	145	69.9468
31/07/2019	08:28:07	146	1	146	69.9468
31/07/2019	08:28:08	147	1	147	69.9285
31/07/2019	08:28:08	148	1	148	69.9285
31/07/2019	08:28:09	149	1	149	69.9285
31/07/2019	08:28:10	150	1	150	69.9102
31/07/2019	08:28:10	151	1	151	69.9102
31/07/2019	08:28:11	152	1	152	69.8919
31/07/2019	08:28:11	153	1	153	69.8919
31/07/2019	08:28:12	154	1	154	69.8736
31/07/2019	08:28:12	155	1	155	69.8736
31/07/2019	08:28:13	156	1	156	69.8736
31/07/2019	08:28:13	157	1	157	69.8553
31/07/2019	08:28:14	158	1	158	69.8553
31/07/2019	08:28:14	159	1	159	69.837
31/07/2019	08:28:15	160	1	160	69.837
31/07/2019	08:28:15	161	1	161	69.837
31/07/2019	08:28:16	162	1	162	69.8187
31/07/2019	08:28:16	163	1	163	69.8187
31/07/2019	08:28:17	164	1	164	69.8004
31/07/2019	08:28:18	165	1	165	69.8004
31/07/2019	08:28:18	166	1	166	69.8004
31/07/2019	08:28:19	167	1	167	69.7821
31/07/2019	08:28:19	168	1	168	69.7821
31/07/2019	08:28:20	169	1	169	69.7638
31/07/2019	08:28:20	170	1	170	69.7638
31/07/2019	08:28:21	171	1	171	69.7638
31/07/2019	08:28:21	172	1	172	69.7455
31/07/2019	08:28:22	173	1	173	69.7455
31/07/2019	08:28:22	174	1	174	69.7272
31/07/2019	08:28:23	175	1	175	69.7272
31/07/2019	08:28:23	176	1	176	69.7089
31/07/2019	08:28:24	177	1	177	69.7089
31/07/2019	08:28:24	178	1	178	69.7089
31/07/2019	08:28:25	179	1	179	69.6906
31/07/2019	08:28:25	180	1	180	69.6906
31/07/2019	08:28:26	181	1	181	69.6723
31/07/2019	08:28:27	182	1	182	69.6723
31/07/2019	08:28:27	183	1	183	69.6723
31/07/2019	08:28:28	184	1	184	69.654
31/07/2019	08:28:28	185	1	185	69.654
31/07/2019	08:28:29	186	1	186	69.6357
31/07/2019	08:28:29	187	1	187	69.6357
31/07/2019	08:28:30	188	1	188	69.6174
31/07/2019	08:28:30	189	1	189	69.6174
31/07/2019	08:28:31	190	1	190	69.5991
31/07/2019	08:28:31	191	1	191	69.5991
31/07/2019	08:28:32	192	1	192	69.5808
31/07/2019	08:28:32	193	1	193	69.5808
31/07/2019	08:28:33	194	1	194	69.5808
31/07/2019	08:28:33	195	1	195	69.5625
31/07/2019	08:28:34	196	1	196	69.5625
31/07/2019	08:28:34	197	1	197	69.5442
31/07/2019	08:28:35	198	1	198	69.5442
31/07/2019	08:28:36	199	1	199	69.5259
31/07/2019	08:28:36	200	1	200	69.5259
31/07/2019	08:28:37	201	1	201	69.5259
31/07/2019	08:28:37	202	1	202	69.5076
31/07/2019	08:28:38	203	1	203	69.5076
31/07/2019	08:28:38	204	1	204	69.4893
31/07/2019	08:28:39	205	1	205	69.4893
31/07/2019	08:28:39	206	1	206	69.4893
31/07/2019	08:28:40	207	1	207	69.471
31/07/2019	08:28:40	208	1	208	69.471
31/07/2019	08:28:41	209	1	209	69.4527
31/07/2019	08:28:41	210	1	210	69.4527
31/07/2019	08:28:42	211	1	211	69.4527
31/07/2019	08:28:42	212	1	212	69.4344
31/07/2019	08:28:43	213	1	213	69.4344
31/07/2019	08:28:44	214	1	214	69.4161
31/07/2019	08:28:44	215	1	215	69.4161
31/07/2019	08:28:45	216	1	216	69.4161
31/07/2019	08:28:45	217	1	217	69.3978
31/07/2019	08:28:46	218	1	218	69.3978
31/07/2019	08:28:46	219	1	219	69.3978
31/07/2019	08:28:47	220	1	220	69.3795
31/07/2019	08:28:47	221	1	221	69.3795
31/07/2019	08:28:48	222	1	222	69.3795
31/07/2019	08:28:48	223	1	223	69.3612
31/07/2019	08:28:49	224	1	224	69.3429
31/07/2019	08:28:49	225	1	225	69.3612
31/07/2019	08:28:50	226	1	226	69.3429
31/07/2019	08:28:50	227	1	227	69.3246
31/07/2019	08:28:51	228	1	228	69.3246
31/07/2019	08:28:51	229	1	229	69.3246
31/07/2019	08:28:52	230	1	230	69.3246
31/07/2019	08:28:53	231	1	231	69.3063
31/07/2019	08:28:53	232	1	232	69.3063
31/07/2019	08:28:54	233	1	233	69.3063
31/07/2019	08:28:54	234	1	234	69.288
31/07/2019	08:28:55	235	1	235	69.288
31/07/2019	08:28:55	236	1	236	69.2697
31/07/2019	08:28:56	237	1	237	69.2697
31/07/2019	08:28:56	238	1	238	69.2697
31/07/2019	08:28:57	239	1	239	69.2514
31/07/2019	08:28:57	240	1	240	69.2514
31/07/2019	08:28:58	241	1	241	69.2514
31/07/2019	08:28:58	242	1	242	69.2331
31/07/2019	08:28:59	243	1	243	69.2331
31/07/2019	08:28:59	244	1	244	69.2148
31/07/2019	08:29:00	245	1	245	69.2148
31/07/2019	08:29:00	246	1	246	69.2148
31/07/2019	08:29:01	247	1	247	69.1965
31/07/2019	08:29:02	248	1	248	69.1965
31/07/2019	08:29:02	249	1	249	69.1782
31/07/2019	08:29:03	250	1	250	69.1782
31/07/2019	08:29:03	251	1	251	69.1782
31/07/2019	08:29:04	252	1	252	69.1782
31/07/2019	08:29:04	253	1	253	69.1599
31/07/2019	08:29:05	254	1	254	69.1599
31/07/2019	08:29:05	255	1	255	69.1416
31/07/2019	08:29:06	256	1	256	69.1416
31/07/2019	08:29:06	257	1	257	69.1416
31/07/2019	08:29:07	258	1	258	69.1233
31/07/2019	08:29:07	259	1	259	69.1233
31/07/2019	08:29:08	260	1	260	69.105
31/07/2019	08:29:08	261	1	261	69.105
31/07/2019	08:29:09	262	1	262	69.105
31/07/2019	08:29:09	263	1	263	69.105
31/07/2019	08:29:10	264	1	264	69.105
31/07/2019	08:29:11	265	1	265	69.0867
31/07/2019	08:29:11	266	1	266	69.0867
31/07/2019	08:29:12	267	1	267	69.0867
31/07/2019	08:29:12	268	1	268	69.0684
31/07/2019	08:29:13	269	1	269	69.0684
31/07/2019	08:29:13	270	1	270	69.0501
31/07/2019	08:29:14	271	1	271	69.0501
31/07/2019	08:29:14	272	1	272	69.0501
31/07/2019	08:29:15	273	1	273	69.0501
31/07/2019	08:29:15	274	1	274	69.0318
31/07/2019	08:29:16	275	1	275	69.0318
31/07/2019	08:29:16	276	1	276	69.0135
31/07/2019	08:29:17	277	1	277	69.0135
31/07/2019	08:29:17	278	1	278	69.0135
31/07/2019	08:29:18	279	1	279	69.0135
31/07/2019	08:29:18	280	1	280	69.0135
31/07/2019	08:29:19	281	1	281	68.9952
31/07/2019	08:29:20	282	1	282	68.9952
31/07/2019	08:29:20	283	1	283	68.9769
31/07/2019	08:29:21	284	1	284	68.9769
31/07/2019	08:29:21	285	1	285	68.9586
31/07/2019	08:29:22	286	1	286	68.9586
31/07/2019	08:29:22	287	1	287	68.9586
31/07/2019	08:29:23	288	1	288	68.9586
31/07/2019	08:29:23	289	1	289	68.9403
31/07/2019	08:29:24	290	1	290	68.9403
31/07/2019	08:29:24	291	1	291	68.9403
31/07/2019	08:29:25	292	1	292	68.922
31/07/2019	08:29:25	293	1	293	68.922
31/07/2019	08:29:26	294	1	294	68.9037
31/07/2019	08:29:26	295	1	295	68.9037
31/07/2019	08:29:27	296	1	296	68.9037
31/07/2019	08:29:28	297	1	297	68.8854
31/07/2019	08:29:28	298	1	298	68.8854
31/07/2019	08:29:29	299	1	299	68.8854
31/07/2019	08:29:29	300	1	300	68.8854
31/07/2019	08:42:01	301	2	1	2.0904
31/07/2019	08:42:01	302	2	2	72.4356
31/07/2019	08:42:02	303	2	3	72.0696
31/07/2019	08:42:02	304	2	4	71.9598
31/07/2019	08:42:03	305	2	5	71.8866
31/07/2019	08:42:03	306	2	6	71.85
31/07/2019	08:42:04	307	2	7	71.7951
31/07/2019	08:42:04	308	2	8	71.7585
31/07/2019	08:42:05	309	2	9	71.7219
31/07/2019	08:42:06	310	2	10	71.7036
31/07/2019	08:42:06	311	2	11	71.667
31/07/2019	08:42:07	312	2	12	71.6304
31/07/2019	08:42:07	313	2	13	71.6121
31/07/2019	08:42:08	314	2	14	71.5755
31/07/2019	08:42:08	315	2	15	71.5572
31/07/2019	08:42:09	316	2	16	71.5206
31/07/2019	08:42:09	317	2	17	71.5206
31/07/2019	08:42:10	318	2	18	71.5023
31/07/2019	08:42:10	319	2	19	71.4657
31/07/2019	08:42:11	320	2	20	71.4474
31/07/2019	08:42:11	321	2	21	71.4291
31/07/2019	08:42:12	322	2	22	71.4108
31/07/2019	08:42:12	323	2	23	71.3925
31/07/2019	08:42:13	324	2	24	71.3742
31/07/2019	08:42:13	325	2	25	71.3559
31/07/2019	08:42:14	326	2	26	71.3376
31/07/2019	08:42:15	327	2	27	71.3193
31/07/2019	08:42:15	328	2	28	71.301
31/07/2019	08:42:16	329	2	29	71.2827
31/07/2019	08:42:16	330	2	30	71.2827
31/07/2019	08:42:17	331	2	31	71.2461
31/07/2019	08:42:17	332	2	32	71.2461
31/07/2019	08:42:18	333	2	33	71.2278
31/07/2019	08:42:18	334	2	34	71.2278
31/07/2019	08:42:19	335	2	35	71.1912
31/07/2019	08:42:19	336	2	36	71.1912
31/07/2019	08:42:20	337	2	37	71.1729
31/07/2019	08:42:20	338	2	38	71.1546
31/07/2019	08:42:21	339	2	39	71.1363
31/07/2019	08:42:21	340	2	40	71.1363
31/07/2019	08:42:22	341	2	41	71.118
31/07/2019	08:42:22	342	2	42	71.0997
31/07/2019	08:42:23	343	2	43	71.0814
31/07/2019	08:42:24	344	2	44	71.0631
31/07/2019	08:42:24	345	2	45	71.0631
31/07/2019	08:42:25	346	2	46	71.0448
31/07/2019	08:42:25	347	2	47	71.0265
31/07/2019	08:42:26	348	2	48	71.0265
31/07/2019	08:42:26	349	2	49	71.0082
31/07/2019	08:42:27	350	2	50	70.9899
31/07/2019	08:42:27	351	2	51	70.9899
31/07/2019	08:42:28	352	2	52	70.9716
31/07/2019	08:42:28	353	2	53	70.9533
31/07/2019	08:42:29	354	2	54	70.9533
31/07/2019	08:42:29	355	2	55	70.935
31/07/2019	08:42:30	356	2	56	70.9167
31/07/2019	08:42:30	357	2	57	70.9167
31/07/2019	08:42:31	358	2	58	70.8984
31/07/2019	08:42:31	359	2	59	70.8984
31/07/2019	08:42:32	360	2	60	70.8801
31/07/2019	08:42:33	361	2	61	70.8618
31/07/2019	08:42:33	362	2	62	70.8618
31/07/2019	08:42:34	363	2	63	70.8435
31/07/2019	08:42:34	364	2	64	70.8252
31/07/2019	08:42:35	365	2	65	70.8252
31/07/2019	08:42:35	366	2	66	70.8069
31/07/2019	08:42:36	367	2	67	70.8069
31/07/2019	08:42:36	368	2	68	70.7886
31/07/2019	08:42:37	369	2	69	70.7703
31/07/2019	08:42:37	370	2	70	70.7703
31/07/2019	08:42:38	371	2	71	70.752
31/07/2019	08:42:38	372	2	72	70.752
31/07/2019	08:42:39	373	2	73	70.7337
31/07/2019	08:42:39	374	2	74	70.7337
31/07/2019	08:42:40	375	2	75	70.7154
31/07/2019	08:42:41	376	2	76	70.6971
31/07/2019	08:42:41	377	2	77	70.6971
31/07/2019	08:42:42	378	2	78	70.6971
31/07/2019	08:42:42	379	2	79	70.6788
31/07/2019	08:42:43	380	2	80	70.6605
31/07/2019	08:42:43	381	2	81	70.6605
31/07/2019	08:42:44	382	2	82	70.6422
31/07/2019	08:42:44	383	2	83	70.6239
31/07/2019	08:42:45	384	2	84	70.6239
31/07/2019	08:42:45	385	2	85	70.6056
31/07/2019	08:42:46	386	2	86	70.5873
31/07/2019	08:42:46	387	2	87	70.5873
31/07/2019	08:42:47	388	2	88	70.569
31/07/2019	08:42:47	389	2	89	70.569
31/07/2019	08:42:48	390	2	90	70.5507
31/07/2019	08:42:48	391	2	91	70.5507
31/07/2019	08:42:49	392	2	92	70.5324
31/07/2019	08:42:50	393	2	93	70.5324
31/07/2019	08:42:50	394	2	94	70.5141
31/07/2019	08:42:51	395	2	95	70.5141
31/07/2019	08:42:51	396	2	96	70.4958
31/07/2019	08:42:52	397	2	97	70.4958
31/07/2019	08:42:52	398	2	98	70.4775
31/07/2019	08:42:53	399	2	99	70.4592
31/07/2019	08:42:53	400	2	100	70.4592
31/07/2019	08:42:54	401	2	101	70.4409
31/07/2019	08:42:54	402	2	102	70.4409
31/07/2019	08:42:55	403	2	103	70.4226
31/07/2019	08:42:55	404	2	104	70.4226
31/07/2019	08:42:56	405	2	105	70.4043
31/07/2019	08:42:56	406	2	106	70.4043
31/07/2019	08:42:57	407	2	107	70.386
31/07/2019	08:42:57	408	2	108	70.386
31/07/2019	08:42:58	409	2	109	70.386
31/07/2019	08:42:59	410	2	110	70.3677
31/07/2019	08:42:59	411	2	111	70.3494
31/07/2019	08:43:00	412	2	112	70.3494
31/07/2019	08:43:00	413	2	113	70.3311
31/07/2019	08:43:01	414	2	114	70.3311
31/07/2019	08:43:01	415	2	115	70.3311
31/07/2019	08:43:02	416	2	116	70.3128
31/07/2019	08:43:02	417	2	117	70.2945
31/07/2019	08:43:03	418	2	118	70.2945
31/07/2019	08:43:03	419	2	119	70.2945
31/07/2019	08:43:04	420	2	120	70.2762
31/07/2019	08:43:04	421	2	121	70.2762
31/07/2019	08:43:05	422	2	122	70.2579
31/07/2019	08:43:05	423	2	123	70.2579
31/07/2019	08:43:06	424	2	124	70.2396
31/07/2019	08:43:07	425	2	125	70.2396
31/07/2019	08:43:07	426	2	126	70.2213
31/07/2019	08:43:08	427	2	127	70.2213
31/07/2019	08:43:08	428	2	128	70.2213
31/07/2019	08:43:09	429	2	129	70.203
31/07/2019	08:43:09	430	2	130	70.203
31/07/2019	08:43:10	431	2	131	70.1847
31/07/2019	08:43:10	432	2	132	70.1847
31/07/2019	08:43:11	433	2	133	70.1847
31/07/2019	08:43:11	434	2	134	70.1664
31/07/2019	08:43:12	435	2	135	70.1664
31/07/2019	08:43:12	436	2	136	70.1481
31/07/2019	08:43:13	437	2	137	70.1481
31/07/2019	08:43:13	438	2	138	70.1298
31/07/2019	08:43:14	439	2	139	70.1298
31/07/2019	08:43:14	440	2	140	70.1115
31/07/2019	08:43:15	441	2	141	70.1115
31/07/2019	08:43:16	442	2	142	70.0932
31/07/2019	08:43:16	443	2	143	70.0932
31/07/2019	08:43:17	444	2	144	70.0932
31/07/2019	08:43:17	445	2	145	70.0749
31/07/2019	08:43:18	446	2	146	70.0749
31/07/2019	08:43:18	447	2	147	70.0566
31/07/2019	08:43:19	448	2	148	70.0566
31/07/2019	08:43:19	449	2	149	70.0566
31/07/2019	08:43:20	450	2	150	70.0383
31/07/2019	08:43:20	451	2	151	70.0383
31/07/2019	08:43:21	452	2	152	70.02
31/07/2019	08:43:21	453	2	153	70.02
31/07/2019	08:43:22	454	2	154	70.0017
31/07/2019	08:43:22	455	2	155	70.0017
31/07/2019	08:43:23	456	2	156	69.9834
31/07/2019	08:43:24	457	2	157	69.9834
31/07/2019	08:43:24	458	2	158	69.9651
31/07/2019	08:43:25	459	2	159	69.9651
31/07/2019	08:43:25	460	2	160	69.9651
31/07/2019	08:43:26	461	2	161	69.9468
31/07/2019	08:43:26	462	2	162	69.9468
31/07/2019	08:43:27	463	2	163	69.9468
31/07/2019	08:43:27	464	2	164	69.9285
31/07/2019	08:43:28	465	2	165	69.9285
31/07/2019	08:43:28	466	2	166	69.9285
31/07/2019	08:43:29	467	2	167	69.9102
31/07/2019	08:43:29	468	2	168	69.8919
31/07/2019	08:43:30	469	2	169	69.8919
31/07/2019	08:43:30	470	2	170	69.8919
31/07/2019	08:43:31	471	2	171	69.8736
31/07/2019	08:43:31	472	2	172	69.8736
31/07/2019	08:43:32	473	2	173	69.8736
31/07/2019	08:43:33	474	2	174	69.8553
31/07/2019	08:43:33	475	2	175	69.8553
31/07/2019	08:43:34	476	2	176	69.837
31/07/2019	08:43:34	477	2	177	69.837
31/07/2019	08:43:35	478	2	178	69.8187
31/07/2019	08:43:35	479	2	179	69.8187
31/07/2019	08:43:36	480	2	180	69.8187
31/07/2019	08:43:36	481	2	181	69.8004
31/07/2019	08:43:37	482	2	182	69.8004
31/07/2019	08:43:37	483	2	183	69.7821
31/07/2019	08:43:38	484	2	184	69.7821
31/07/2019	08:43:38	485	2	185	69.7638
31/07/2019	08:43:39	486	2	186	69.7638
31/07/2019	08:43:39	487	2	187	69.7638
31/07/2019	08:43:40	488	2	188	69.7638
31/07/2019	08:43:40	489	2	189	69.7455
31/07/2019	08:43:41	490	2	190	69.7455
31/07/2019	08:43:42	491	2	191	69.7272
31/07/2019	08:43:42	492	2	192	69.7272
31/07/2019	08:43:43	493	2	193	69.7272
31/07/2019	08:43:43	494	2	194	69.7089
31/07/2019	08:43:44	495	2	195	69.6906
31/07/2019	08:43:44	496	2	196	69.6906
31/07/2019	08:43:45	497	2	197	69.6723
31/07/2019	08:43:45	498	2	198	69.6723
31/07/2019	08:43:46	499	2	199	69.6723
31/07/2019	08:43:46	500	2	200	69.654
31/07/2019	08:43:47	501	2	201	69.654
31/07/2019	08:43:47	502	2	202	69.654
31/07/2019	08:43:48	503	2	203	69.6357
31/07/2019	08:43:48	504	2	204	69.6357
31/07/2019	08:43:49	505	2	205	69.6357
31/07/2019	08:43:49	506	2	206	69.6174
31/07/2019	08:43:50	507	2	207	69.6174
31/07/2019	08:43:51	508	2	208	69.6174
31/07/2019	08:43:51	509	2	209	69.5991
31/07/2019	08:43:52	510	2	210	69.5991
31/07/2019	08:43:52	511	2	211	69.5808
31/07/2019	08:43:53	512	2	212	69.5808
31/07/2019	08:43:53	513	2	213	69.5808
31/07/2019	08:43:54	514	2	214	69.5625
31/07/2019	08:43:54	515	2	215	69.5625
31/07/2019	08:43:55	516	2	216	69.5442
31/07/2019	08:43:55	517	2	217	69.5442
31/07/2019	08:43:56	518	2	218	69.5259
31/07/2019	08:43:56	519	2	219	69.5259
31/07/2019	08:43:57	520	2	220	69.5259
31/07/2019	08:43:57	521	2	221	69.5076
31/07/2019	08:43:58	522	2	222	69.5076
31/07/2019	08:43:59	523	2	223	69.4893
31/07/2019	08:43:59	524	2	224	69.471
31/07/2019	08:44:00	525	2	225	69.471
31/07/2019	08:44:00	526	2	226	69.471
31/07/2019	08:44:01	527	2	227	69.4527
31/07/2019	08:44:01	528	2	228	69.4527
31/07/2019	08:44:02	529	2	229	69.4344
31/07/2019	08:44:02	530	2	230	69.4344
31/07/2019	08:44:03	531	2	231	69.4161
31/07/2019	08:44:03	532	2	232	69.4161
31/07/2019	08:44:04	533	2	233	69.3978
31/07/2019	08:44:04	534	2	234	69.3795
31/07/2019	08:44:05	535	2	235	69.3795
31/07/2019	08:44:05	536	2	236	69.3795
31/07/2019	08:44:06	537	2	237	69.3612
31/07/2019	08:44:06	538	2	238	69.3612
31/07/2019	08:44:07	539	2	239	69.3429
31/07/2019	08:44:08	540	2	240	69.3429
31/07/2019	08:44:08	541	2	241	69.3246
31/07/2019	08:44:09	542	2	242	69.3246
31/07/2019	08:44:09	543	2	243	69.3063
31/07/2019	08:44:10	544	2	244	69.3063
31/07/2019	08:44:10	545	2	245	69.288
31/07/2019	08:44:11	546	2	246	69.288
31/07/2019	08:44:11	547	2	247	69.2697
31/07/2019	08:44:12	548	2	248	69.2697
31/07/2019	08:44:12	549	2	249	69.2514
31/07/2019	08:44:13	550	2	250	69.2514
31/07/2019	08:44:13	551	2	251	69.2331
31/07/2019	08:44:14	552	2	252	69.2331
31/07/2019	08:44:14	553	2	253	69.2148
31/07/2019	08:44:15	554	2	254	69.2148
31/07/2019	08:44:15	555	2	255	69.2148
31/07/2019	08:44:16	556	2	256	69.1965
31/07/2019	08:44:17	557	2	257	69.1965
31/07/2019	08:44:17	558	2	258	69.1782
31/07/2019	08:44:18	559	2	259	69.1782
31/07/2019	08:44:18	560	2	260	69.1782
31/07/2019	08:44:19	561	2	261	69.1599
31/07/2019	08:44:19	562	2	262	69.1599
31/07/2019	08:44:20	563	2	263	69.1416
31/07/2019	08:44:20	564	2	264	69.1416
31/07/2019	08:44:21	565	2	265	69.1416
31/07/2019	08:44:21	566	2	266	69.1233
31/07/2019	08:44:22	567	2	267	69.1233
31/07/2019	08:44:22	568	2	268	69.1233
31/07/2019	08:44:23	569	2	269	69.105
31/07/2019	08:44:23	570	2	270	69.105
31/07/2019	08:44:24	571	2	271	69.105
31/07/2019	08:44:24	572	2	272	69.0867
31/07/2019	08:44:25	573	2	273	69.0867
31/07/2019	08:44:26	574	2	274	69.0867
31/07/2019	08:44:26	575	2	275	69.0684
31/07/2019	08:44:27	576	2	276	69.0684
31/07/2019	08:44:27	577	2	277	69.0684
31/07/2019	08:44:28	578	2	278	69.0501
31/07/2019	08:44:28	579	2	279	69.0501
31/07/2019	08:44:29	580	2	280	69.0501
31/07/2019	08:44:29	581	2	281	69.0318
31/07/2019	08:44:30	582	2	282	69.0318
31/07/2019	08:44:30	583	2	283	69.0318
31/07/2019	08:44:31	584	2	284	69.0135
31/07/2019	08:44:31	585	2	285	69.0135
31/07/2019	08:44:32	586	2	286	69.0135
31/07/2019	08:44:32	587	2	287	68.9952
31/07/2019	08:44:33	588	2	288	68.9952
31/07/2019	08:44:34	589	2	289	68.9769
31/07/2019	08:44:34	590	2	290	68.9952
31/07/2019	08:44:35	591	2	291	68.9769
31/07/2019	08:44:35	592	2	292	68.9586
31/07/2019	08:44:36	593	2	293	68.9586
31/07/2019	08:44:36	594	2	294	68.9586
31/07/2019	08:44:37	595	2	295	68.9586
31/07/2019	08:44:37	596	2	296	68.9403
31/07/2019	08:44:38	597	2	297	68.9403
31/07/2019	08:44:38	598	2	298	68.9403
31/07/2019	08:44:39	599	2	299	68.922
31/07/2019	08:44:39	600	2	300	68.922
31/07/2019	08:57:11	601	3	1	2.1636
31/07/2019	08:57:12	602	3	2	72.5454
31/07/2019	08:57:12	603	3	3	72.1611
31/07/2019	08:57:13	604	3	4	72.0696
31/07/2019	08:57:13	605	3	5	71.9781
31/07/2019	08:57:14	606	3	6	71.9232
31/07/2019	08:57:14	607	3	7	71.8866
31/07/2019	08:57:15	608	3	8	71.8317
31/07/2019	08:57:15	609	3	9	71.8134
31/07/2019	08:57:16	610	3	10	71.7768
31/07/2019	08:57:16	611	3	11	71.7402
31/07/2019	08:57:17	612	3	12	71.7036
31/07/2019	08:57:17	613	3	13	71.6853
31/07/2019	08:57:18	614	3	14	71.6487
31/07/2019	08:57:18	615	3	15	71.6304
31/07/2019	08:57:19	616	3	16	71.5938
31/07/2019	08:57:19	617	3	17	71.5755
31/07/2019	08:57:20	618	3	18	71.5572
31/07/2019	08:57:21	619	3	19	71.5389
31/07/2019	08:57:21	620	3	20	71.5206
31/07/2019	08:57:22	621	3	21	71.5023
31/07/2019	08:57:22	622	3	22	71.484
31/07/2019	08:57:23	623	3	23	71.4474
31/07/2019	08:57:23	624	3	24	71.4291
31/07/2019	08:57:24	625	3	25	71.4108
31/07/2019	08:57:24	626	3	26	71.3925
31/07/2019	08:57:25	627	3	27	71.3925
31/07/2019	08:57:25	628	3	28	71.3742
31/07/2019	08:57:26	629	3	29	71.3559
31/07/2019	08:57:26	630	3	30	71.3376
31/07/2019	08:57:27	631	3	31	71.3193
31/07/2019	08:57:27	632	3	32	71.301
31/07/2019	08:57:28	633	3	33	71.2827
31/07/2019	08:57:28	634	3	34	71.2827
31/07/2019	08:57:29	635	3	35	71.2644
31/07/2019	08:57:30	636	3	36	71.2461
31/07/2019	08:57:30	637	3	37	71.2278
31/07/2019	08:57:31	638	3	38	71.2095
31/07/2019	08:57:31	639	3	39	71.2095
31/07/2019	08:57:32	640	3	40	71.1912
31/07/2019	08:57:32	641	3	41	71.1729
31/07/2019	08:57:33	642	3	42	71.1729
31/07/2019	08:57:33	643	3	43	71.1546
31/07/2019	08:57:34	644	3	44	71.1546
31/07/2019	08:57:34	645	3	45	71.118
31/07/2019	08:57:35	646	3	46	71.118
31/07/2019	08:57:35	647	3	47	71.0997
31/07/2019	08:57:36	648	3	48	71.0814
31/07/2019	08:57:36	649	3	49	71.0814
31/07/2019	08:57:37	650	3	50	71.0631
31/07/2019	08:57:37	651	3	51	71.0448
31/07/2019	08:57:38	652	3	52	71.0448
31/07/2019	08:57:39	653	3	53	71.0265
31/07/2019	08:57:39	654	3	54	71.0082
31/07/2019	08:57:40	655	3	55	71.0082
31/07/2019	08:57:40	656	3	56	70.9899
31/07/2019	08:57:41	657	3	57	70.9899
31/07/2019	08:57:41	658	3	58	70.9716
31/07/2019	08:57:42	659	3	59	70.9533
31/07/2019	08:57:42	660	3	60	70.9533
31/07/2019	08:57:43	661	3	61	70.935
31/07/2019	08:57:43	662	3	62	70.9167
31/07/2019	08:57:44	663	3	63	70.9167
31/07/2019	08:57:44	664	3	64	70.8984
31/07/2019	08:57:45	665	3	65	70.8984
31/07/2019	08:57:45	666	3	66	70.8801
31/07/2019	08:57:46	667	3	67	70.8801
31/07/2019	08:57:47	668	3	68	70.8618
31/07/2019	08:57:47	669	3	69	70.8435
31/07/2019	08:57:48	670	3	70	70.8435
31/07/2019	08:57:48	671	3	71	70.8435
31/07/2019	08:57:49	672	3	72	70.8252
31/07/2019	08:57:49	673	3	73	70.8069
31/07/2019	08:57:50	674	3	74	70.8069
31/07/2019	08:57:50	675	3	75	70.7886
31/07/2019	08:57:51	676	3	76	70.7703
31/07/2019	08:57:51	677	3	77	70.7703
31/07/2019	08:57:52	678	3	78	70.7703
31/07/2019	08:57:52	679	3	79	70.752
31/07/2019	08:57:53	680	3	80	70.752
31/07/2019	08:57:53	681	3	81	70.7337
31/07/2019	08:57:54	682	3	82	70.7154
31/07/2019	08:57:54	683	3	83	70.7154
31/07/2019	08:57:55	684	3	84	70.7154
31/07/2019	08:57:56	685	3	85	70.6971
31/07/2019	08:57:56	686	3	86	70.6788
31/07/2019	08:57:57	687	3	87	70.6788
31/07/2019	08:57:57	688	3	88	70.6788
31/07/2019	08:57:58	689	3	89	70.6605
31/07/2019	08:57:58	690	3	90	70.6422
31/07/2019	08:57:59	691	3	91	70.6239
31/07/2019	08:57:59	692	3	92	70.6239
31/07/2019	08:58:00	693	3	93	70.6239
31/07/2019	08:58:00	694	3	94	70.6239
31/07/2019	08:58:01	695	3	95	70.6056
31/07/2019	08:58:01	696	3	96	70.5873
31/07/2019	08:58:02	697	3	97	70.5873
31/07/2019	08:58:02	698	3	98	70.569
31/07/2019	08:58:03	699	3	99	70.569
31/07/2019	08:58:03	700	3	100	70.5507
31/07/2019	08:58:04	701	3	101	70.5507
31/07/2019	08:58:05	702	3	102	70.5324
31/07/2019	08:58:05	703	3	103	70.5324
31/07/2019	08:58:06	704	3	104	70.5141
31/07/2019	08:58:06	705	3	105	70.5141
31/07/2019	08:58:07	706	3	106	70.4958
31/07/2019	08:58:07	707	3	107	70.4958
31/07/2019	08:58:08	708	3	108	70.4775
31/07/2019	08:58:08	709	3	109	70.4775
31/07/2019	08:58:09	710	3	110	70.4775
31/07/2019	08:58:09	711	3	111	70.4592
31/07/2019	08:58:10	712	3	112	70.4592
31/07/2019	08:58:10	713	3	113	70.4409
31/07/2019	08:58:11	714	3	114	70.4226
31/07/2019	08:58:11	715	3	115	70.4226
31/07/2019	08:58:12	716	3	116	70.4226
31/07/2019	08:58:13	717	3	117	70.4043
31/07/2019	08:58:13	718	3	118	70.386
31/07/2019	08:58:14	719	3	119	70.386
31/07/2019	08:58:14	720	3	120	70.386
31/07/2019	08:58:15	721	3	121	70.3677
31/07/2019	08:58:15	722	3	122	70.3677
31/07/2019	08:58:16	723	3	123	70.3494
31/07/2019	08:58:16	724	3	124	70.3494
31/07/2019	08:58:17	725	3	125	70.3311
31/07/2019	08:58:17	726	3	126	70.3311
31/07/2019	08:58:18	727	3	127	70.3311
31/07/2019	08:58:18	728	3	128	70.3128
31/07/2019	08:58:19	729	3	129	70.2945
31/07/2019	08:58:19	730	3	130	70.3128
31/07/2019	08:58:20	731	3	131	70.2945
31/07/2019	08:58:20	732	3	132	70.2945
31/07/2019	08:58:21	733	3	133	70.2762
31/07/2019	08:58:22	734	3	134	70.2762
31/07/2019	08:58:22	735	3	135	70.2579
31/07/2019	08:58:23	736	3	136	70.2579
31/07/2019	08:58:23	737	3	137	70.2396
31/07/2019	08:58:24	738	3	138	70.2396
31/07/2019	08:58:24	739	3	139	70.2396
31/07/2019	08:58:25	740	3	140	70.2213
31/07/2019	08:58:25	741	3	141	70.2213
31/07/2019	08:58:26	742	3	142	70.2213
31/07/2019	08:58:26	743	3	143	70.203
31/07/2019	08:58:27	744	3	144	70.1847
31/07/2019	08:58:27	745	3	145	70.1847
31/07/2019	08:58:28	746	3	146	70.1664
31/07/2019	08:58:28	747	3	147	70.1664
31/07/2019	08:58:29	748	3	148	70.1664
31/07/2019	08:58:29	749	3	149	70.1481
31/07/2019	08:58:30	750	3	150	70.1481
31/07/2019	08:58:31	751	3	151	70.1298
31/07/2019	08:58:31	752	3	152	70.1298
31/07/2019	08:58:32	753	3	153	70.1298
31/07/2019	08:58:32	754	3	154	70.1298
31/07/2019	08:58:33	755	3	155	70.1115
31/07/2019	08:58:33	756	3	156	70.0932
31/07/2019	08:58:34	757	3	157	70.0932
31/07/2019	08:58:34	758	3	158	70.0932
31/07/2019	08:58:35	759	3	159	70.0749
31/07/2019	08:58:35	760	3	160	70.0566
31/07/2019	08:58:36	761	3	161	70.0566
31/07/2019	08:58:36	762	3	162	70.0566
31/07/2019	08:58:37	763	3	163	70.0383
31/07/2019	08:58:37	764	3	164	70.0383
31/07/2019	08:58:38	765	3	165	70.0383
31/07/2019	08:58:38	766	3	166	70.02
31/07/2019	08:58:39	767	3	167	70.02
31/07/2019	08:58:40	768	3	168	70.0017
31/07/2019	08:58:40	769	3	169	70.0017
31/07/2019	08:58:41	770	3	170	70.0017
31/07/2019	08:58:41	771	3	171	69.9834
31/07/2019	08:58:42	772	3	172	69.9834
31/07/2019	08:58:42	773	3	173	69.9651
31/07/2019	08:58:43	774	3	174	69.9651
31/07/2019	08:58:43	775	3	175	69.9468
31/07/2019	08:58:44	776	3	176	69.9468
31/07/2019	08:58:44	777	3	177	69.9468
31/07/2019	08:58:45	778	3	178	69.9468
31/07/2019	08:58:45	779	3	179	69.9285
31/07/2019	08:58:46	780	3	180	69.9285
31/07/2019	08:58:46	781	3	181	69.9102
31/07/2019	08:58:47	782	3	182	69.9102
31/07/2019	08:58:48	783	3	183	69.9102
31/07/2019	08:58:48	784	3	184	69.8919
31/07/2019	08:58:49	785	3	185	69.8919
31/07/2019	08:58:49	786	3	186	69.8736
31/07/2019	08:58:50	787	3	187	69.8736
31/07/2019	08:58:50	788	3	188	69.8553
31/07/2019	08:58:51	789	3	189	69.8553
31/07/2019	08:58:51	790	3	190	69.8553
31/07/2019	08:58:52	791	3	191	69.8553
31/07/2019	08:58:52	792	3	192	69.837
31/07/2019	08:58:53	793	3	193	69.837
31/07/2019	08:58:53	794	3	194	69.8187
31/07/2019	08:58:54	795	3	195	69.8187
31/07/2019	08:58:54	796	3	196	69.8004
31/07/2019	08:58:55	797	3	197	69.8004
31/07/2019	08:58:55	798	3	198	69.8004
31/07/2019	08:58:56	799	3	199	69.7821
31/07/2019	08:58:57	800	3	200	69.7821
31/07/2019	08:58:57	801	3	201	69.7638
31/07/2019	08:58:58	802	3	202	69.7638
31/07/2019	08:58:58	803	3	203	69.7455
31/07/2019	08:58:59	804	3	204	69.7455
31/07/2019	08:58:59	805	3	205	69.7455
31/07/2019	08:59:00	806	3	206	69.7455
31/07/2019	08:59:00	807	3	207	69.7272
31/07/2019	08:59:01	808	3	208	69.7272
31/07/2019	08:59:01	809	3	209	69.7089
31/07/2019	08:59:02	810	3	210	69.7089
31/07/2019	08:59:02	811	3	211	69.7089
31/07/2019	08:59:03	812	3	212	69.6906
31/07/2019	08:59:03	813	3	213	69.6906
31/07/2019	08:59:04	814	3	214	69.6906
31/07/2019	08:59:04	815	3	215	69.6723
31/07/2019	08:59:05	816	3	216	69.654
31/07/2019	08:59:06	817	3	217	69.654
31/07/2019	08:59:06	818	3	218	69.654
31/07/2019	08:59:07	819	3	219	69.654
31/07/2019	08:59:07	820	3	220	69.6357
31/07/2019	08:59:08	821	3	221	69.6357
31/07/2019	08:59:08	822	3	222	69.6174
31/07/2019	08:59:09	823	3	223	69.6174
31/07/2019	08:59:09	824	3	224	69.6174
31/07/2019	08:59:10	825	3	225	69.5991
31/07/2019	08:59:10	826	3	226	69.5991
31/07/2019	08:59:11	827	3	227	69.5808
31/07/2019	08:59:11	828	3	228	69.5808
31/07/2019	08:59:12	829	3	229	69.5808
31/07/2019	08:59:12	830	3	230	69.5808
31/07/2019	08:59:13	831	3	231	69.5625
31/07/2019	08:59:13	832	3	232	69.5442
31/07/2019	08:59:14	833	3	233	69.5442
31/07/2019	08:59:15	834	3	234	69.5442
31/07/2019	08:59:15	835	3	235	69.5442
31/07/2019	08:59:16	836	3	236	69.5259
31/07/2019	08:59:16	837	3	237	69.5259
31/07/2019	08:59:17	838	3	238	69.5259
31/07/2019	08:59:17	839	3	239	69.5076
31/07/2019	08:59:18	840	3	240	69.5076
31/07/2019	08:59:18	841	3	241	69.4893
31/07/2019	08:59:19	842	3	242	69.4893
31/07/2019	08:59:19	843	3	243	69.471
31/07/2019	08:59:20	844	3	244	69.471
31/07/2019	08:59:20	845	3	245	69.471
31/07/2019	08:59:21	846	3	246	69.4527
31/07/2019	08:59:21	847	3	247	69.4527
31/07/2019	08:59:22	848	3	248	69.4527
31/07/2019	08:59:23	849	3	249	69.4527
31/07/2019	08:59:23	850	3	250	69.4344
31/07/2019	08:59:24	851	3	251	69.4161
31/07/2019	08:59:24	852	3	252	69.4161
31/07/2019	08:59:25	853	3	253	69.4161
31/07/2019	08:59:25	854	3	254	69.3978
31/07/2019	08:59:26	855	3	255	69.3978
31/07/2019	08:59:26	856	3	256	69.3978
31/07/2019	08:59:27	857	3	257	69.3795
31/07/2019	08:59:27	858	3	258	69.3795
31/07/2019	08:59:28	859	3	259	69.3795
31/07/2019	08:59:28	860	3	260	69.3612
31/07/2019	08:59:29	861	3	261	69.3612
31/07/2019	08:59:29	862	3	262	69.3612
31/07/2019	08:59:30	863	3	263	69.3429
31/07/2019	08:59:30	864	3	264	69.3429
31/07/2019	08:59:31	865	3	265	69.3246
31/07/2019	08:59:32	866	3	266	69.3246
31/07/2019	08:59:32	867	3	267	69.3246
31/07/2019	08:59:33	868	3	268	69.3063
31/07/2019	08:59:33	869	3	269	69.3063
31/07/2019	08:59:34	870	3	270	69.3063
31/07/2019	08:59:34	871	3	271	69.288
31/07/2019	08:59:35	872	3	272	69.288
31/07/2019	08:59:35	873	3	273	69.2697
31/07/2019	08:59:36	874	3	274	69.2697
31/07/2019	08:59:36	875	3	275	69.2697
31/07/2019	08:59:37	876	3	276	69.2697
31/07/2019	08:59:37	877	3	277	69.2514
31/07/2019	08:59:38	878	3	278	69.2514
31/07/2019	08:59:38	879	3	279	69.2514
31/07/2019	08:59:39	880	3	280	69.2331
31/07/2019	08:59:40	881	3	281	69.2331
31/07/2019	08:59:40	882	3	282	69.2331
31/07/2019	08:59:41	883	3	283	69.2148
31/07/2019	08:59:41	884	3	284	69.2148
31/07/2019	08:59:42	885	3	285	69.1965
31/07/2019	08:59:42	886	3	286	69.1965
31/07/2019	08:59:43	887	3	287	69.1965
31/07/2019	08:59:43	888	3	288	69.1782
31/07/2019	08:59:44	889	3	289	69.1782
31/07/2019	08:59:44	890	3	290	69.1782
31/07/2019	08:59:45	891	3	291	69.1599
31/07/2019	08:59:45	892	3	292	69.1599
31/07/2019	08:59:46	893	3	293	69.1416
31/07/2019	08:59:46	894	3	294	69.1416
31/07/2019	08:59:47	895	3	295	69.1416
31/07/2019	08:59:48	896	3	296	69.1416
31/07/2019	08:59:48	897	3	297	69.1233
31/07/2019	08:59:49	898	3	298	69.1233
31/07/2019	08:59:49	899	3	299	69.1233
31/07/2019	08:59:50	0	3	300	69.105
31/07/2019	08:26:51	1	4	1	1.944
31/07/2019	08:26:51	2	4	2	73.0761
31/07/2019	08:26:52	3	4	3	72.6552
31/07/2019	08:26:52	4	4	4	72.5454
31/07/2019	08:26:53	5	4	5	72.4722
31/07/2019	08:26:53	6	4	6	72.399
31/07/2019	08:26:54	7	4	7	72.3441
31/07/2019	08:26:54	8	4	8	72.3075
31/07/2019	08:26:55	9	4	9	72.2526
31/07/2019	08:26:55	10	4	10	72.216
31/07/2019	08:26:56	11	4	11	72.1794
31/07/2019	08:26:56	12	4	12	72.1428
31/07/2019	08:26:57	13	4	13	72.1062
31/07/2019	08:26:57	14	4	14	72.0696
31/07/2019	08:26:58	15	4	15	72.0513
31/07/2019	08:26:59	16	4	16	72.0147
31/07/2019	08:26:59	17	4	17	71.9781
31/07/2019	08:27:00	18	4	18	71.9598
31/07/2019	08:27:00	19	4	19	71.9415
31/07/2019	08:27:01	20	4	20	71.9049
31/07/2019	08:27:01	21	4	21	71.8866
31/07/2019	08:27:02	22	4	22	71.8683
31/07/2019	08:27:02	23	4	23	71.85
31/07/2019	08:27:03	24	4	24	71.8134
31/07/2019	08:27:03	25	4	25	71.8134
31/07/2019	08:27:04	26	4	26	71.7768
31/07/2019	08:27:04	27	4	27	71.7585
31/07/2019	08:27:05	28	4	28	71.7402
31/07/2019	08:27:05	29	4	29	71.7219
31/07/2019	08:27:06	30	4	30	71.7036
31/07/2019	08:27:06	31	4	31	71.6853
31/07/2019	08:27:07	32	4	32	71.667
31/07/2019	08:27:08	33	4	33	71.6487
31/07/2019	08:27:08	34	4	34	71.6304
31/07/2019	08:27:09	35	4	35	71.6121
31/07/2019	08:27:09	36	4	36	71.5938
31/07/2019	08:27:10	37	4	37	71.5755
31/07/2019	08:27:10	38	4	38	71.5572
31/07/2019	08:27:11	39	4	39	71.5389
31/07/2019	08:27:11	40	4	40	71.5206
31/07/2019	08:27:12	41	4	41	71.5023
31/07/2019	08:27:12	42	4	42	71.484
31/07/2019	08:27:13	43	4	43	71.484
31/07/2019	08:27:13	44	4	44	71.4657
31/07/2019	08:27:14	45	4	45	71.4474
31/07/2019	08:27:14	46	4	46	71.4474
31/07/2019	08:27:15	47	4	47	71.4291
31/07/2019	08:27:15	48	4	48	71.4108
31/07/2019	08:27:16	49	4	49	71.3925
31/07/2019	08:27:17	50	4	50	71.3925
31/07/2019	08:27:17	51	4	51	71.3742
31/07/2019	08:27:18	52	4	52	71.3559
31/07/2019	08:27:18	53	4	53	71.3376
31/07/2019	08:27:19	54	4	54	71.3376
31/07/2019	08:27:19	55	4	55	71.3193
31/07/2019	08:27:20	56	4	56	71.301
31/07/2019	08:27:20	57	4	57	71.301
31/07/2019	08:27:21	58	4	58	71.2827
31/07/2019	08:27:21	59	4	59	71.2644
31/07/2019	08:27:22	60	4	60	71.2644
31/07/2019	08:27:22	61	4	61	71.2461
31/07/2019	08:27:23	62	4	62	71.2278
31/07/2019	08:27:23	63	4	63	71.2278
31/07/2019	08:27:24	64	4	64	71.2095
31/07/2019	08:27:24	65	4	65	71.2095
31/07/2019	08:27:25	66	4	66	71.1912
31/07/2019	08:27:26	67	4	67	71.1912
31/07/2019	08:27:26	68	4	68	71.1729
31/07/2019	08:27:27	69	4	69	71.1546
31/07/2019	08:27:27	70	4	70	71.1546
31/07/2019	08:27:28	71	4	71	71.1363
31/07/2019	08:27:28	72	4	72	71.118
31/07/2019	08:27:29	73	4	73	71.118
31/07/2019	08:27:29	74	4	74	71.0997
31/07/2019	08:27:30	75	4	75	71.0814
31/07/2019	08:27:30	76	4	76	71.0814
31/07/2019	08:27:31	77	4	77	71.0631
31/07/2019	08:27:31	78	4	78	71.0631
31/07/2019	08:27:32	79	4	79	71.0448
31/07/2019	08:27:32	80	4	80	71.0448
31/07/2019	08:27:33	81	4	81	71.0265
31/07/2019	08:27:33	82	4	82	71.0265
31/07/2019	08:27:34	83	4	83	71.0082
31/07/2019	08:27:35	84	4	84	71.0082
31/07/2019	08:27:35	85	4	85	70.9899
31/07/2019	08:27:36	86	4	86	70.9899
31/07/2019	08:27:36	87	4	87	70.9716
31/07/2019	08:27:37	88	4	88	70.9533
31/07/2019	08:27:37	89	4	89	70.9533
31/07/2019	08:27:38	90	4	90	70.935
31/07/2019	08:27:38	91	4	91	70.935
31/07/2019	08:27:39	92	4	92	70.9167
31/07/2019	08:27:39	93	4	93	70.9167
31/07/2019	08:27:40	94	4	94	70.8984
31/07/2019	08:27:40	95	4	95	70.8984
31/07/2019	08:27:41	96	4	96	70.8801
31/07/2019	08:27:41	97	4	97	70.8801
31/07/2019	08:27:42	98	4	98	70.8618
31/07/2019	08:27:43	99	4	99	70.8618
31/07/2019	08:27:43	100	4	100	70.8435
31/07/2019	08:27:44	101	4	101	70.8252
31/07/2019	08:27:44	102	4	102	70.8252
31/07/2019	08:27:45	103	4	103	70.8252
31/07/2019	08:27:45	104	4	104	70.8069
31/07/2019	08:27:46	105	4	105	70.7886
31/07/2019	08:27:46	106	4	106	70.7886
31/07/2019	08:27:47	107	4	107	70.7886
31/07/2019	08:27:47	108	4	108	70.7703
31/07/2019	08:27:48	109	4	109	70.7703
31/07/2019	08:27:48	110	4	110	70.752
31/07/2019	08:27:49	111	4	111	70.752
31/07/2019	08:27:49	112	4	112	70.7337
31/07/2019	08:27:50	113	4	113	70.7337
31/07/2019	08:27:50	114	4	114	70.7154
31/07/2019	08:27:51	115	4	115	70.7154
31/07/2019	08:27:52	116	4	116	70.6971
31/07/2019	08:27:52	117	4	117	70.6971
31/07/2019	08:27:53	118	4	118	70.6971
31/07/2019	08:27:53	119	4	119	70.6788
31/07/2019	08:27:54	120	4	120	70.6605
31/07/2019	08:27:54	121	4	121	70.6605
31/07/2019	08:27:55	122	4	122	70.6605
31/07/2019	08:27:55	123	4	123	70.6422
31/07/2019	08:27:56	124	4	124	70.6422
31/07/2019	08:27:56	125	4	125	70.6239
31/07/2019	08:27:57	126	4	126	70.6239
31/07/2019	08:27:57	127	4	127	70.6056
31/07/2019	08:27:58	128	4	128	70.6056
31/07/2019	08:27:58	129	4	129	70.5873
31/07/2019	08:27:59	130	4	130	70.5873
31/07/2019	08:27:59	131	4	131	70.5873
31/07/2019	08:28:00	132	4	132	70.569
31/07/2019	08:28:01	133	4	133	70.569
31/07/2019	08:28:01	134	4	134	70.5507
31/07/2019	08:28:02	135	4	135	70.5507
31/07/2019	08:28:02	136	4	136	70.5324
31/07/2019	08:28:03	137	4	137	70.5324
31/07/2019	08:28:03	138	4	138	70.5324
31/07/2019	08:28:04	139	4	139	70.5324
31/07/2019	08:28:04	140	4	140	70.5141
31/07/2019	08:28:05	141	4	141	70.4958
31/07/2019	08:28:05	142	4	142	70.4958
31/07/2019	08:28:06	143	4	143	70.4775
31/07/2019	08:28:06	144	4	144	70.4775
31/07/2019	08:28:07	145	4	145	70.4775
31/07/2019	08:28:07	146	4	146	70.4592
31/07/2019	08:28:08	147	4	147	70.4592
31/07/2019	08:28:08	148	4	148	70.4409
31/07/2019	08:28:09	149	4	149	70.4409
31/07/2019	08:28:10	150	4	150	70.4226
31/07/2019	08:28:10	151	4	151	70.4226
31/07/2019	08:28:11	152	4	152	70.4226
31/07/2019	08:28:11	153	4	153	70.4043
31/07/2019	08:28:12	154	4	154	70.4043
31/07/2019	08:28:12	155	4	155	70.386
31/07/2019	08:28:13	156	4	156	70.386
31/07/2019	08:28:13	157	4	157	70.386
31/07/2019	08:28:14	158	4	158	70.3677
31/07/2019	08:28:14	159	4	159	70.3494
31/07/2019	08:28:15	160	4	160	70.3494
31/07/2019	08:28:15	161	4	161	70.3494
31/07/2019	08:28:16	162	4	162	70.3311
31/07/2019	08:28:16	163	4	163	70.3311
31/07/2019	08:28:17	164	4	164	70.3128
31/07/2019	08:28:18	165	4	165	70.3128
31/07/2019	08:28:18	166	4	166	70.3128
31/07/2019	08:28:19	167	4	167	70.2945
31/07/2019	08:28:19	168	4	168	70.2945
31/07/2019	08:28:20	169	4	169	70.2762
31/07/2019	08:28:20	170	4	170	70.2762
31/07/2019	08:28:21	171	4	171	70.2762
31/07/2019	08:28:21	172	4	172	70.2579
31/07/2019	08:28:22	173	4	173	70.2579
31/07/2019	08:28:22	174	4	174	70.2579
31/07/2019	08:28:23	175	4	175	70.2396
31/07/2019	08:28:23	176	4	176	70.2396
31/07/2019	08:28:24	177	4	177	70.2213
31/07/2019	08:28:24	178	4	178	70.2213
31/07/2019	08:28:25	179	4	179	70.2213
31/07/2019	08:28:25	180	4	180	70.203
31/07/2019	08:28:26	181	4	181	70.203
31/07/2019	08:28:27	182	4	182	70.203
31/07/2019	08:28:27	183	4	183	70.1847
31/07/2019	08:28:28	184	4	184	70.1664
31/07/2019	08:28:28	185	4	185	70.1664
31/07/2019	08:28:29	186	4	186	70.1664
31/07/2019	08:28:29	187	4	187	70.1481
31/07/2019	08:28:30	188	4	188	70.1481
31/07/2019	08:28:30	189	4	189	70.1481
31/07/2019	08:28:31	190	4	190	70.1298
31/07/2019	08:28:31	191	4	191	70.1298
31/07/2019	08:28:32	192	4	192	70.1115
31/07/2019	08:28:32	193	4	193	70.1115
31/07/2019	08:28:33	194	4	194	70.0932
31/07/2019	08:28:33	195	4	195	70.0932
31/07/2019	08:28:34	196	4	196	70.0932
31/07/2019	08:28:34	197	4	197	70.0749
31/07/2019	08:28:35	198	4	198	70.0749
31/07/2019	08:28:36	199	4	199	70.0566
31/07/2019	08:28:36	200	4	200	70.0566
31/07/2019	08:28:37	201	4	201	70.0566
31/07/2019	08:28:37	202	4	202	70.0566
31/07/2019	08:28:38	203	4	203	70.0383
31/07/2019	08:28:38	204	4	204	70.02
31/07/2019	08:28:39	205	4	205	70.02
31/07/2019	08:28:39	206	4	206	70.02
31/07/2019	08:28:40	207	4	207	70.0017
31/07/2019	08:28:40	208	4	208	70.0017
31/07/2019	08:28:41	209	4	209	69.9834
31/07/2019	08:28:41	210	4	210	69.9834
31/07/2019	08:28:42	211	4	211	69.9834
31/07/2019	08:28:42	212	4	212	69.9651
31/07/2019	08:28:43	213	4	213	69.9651
31/07/2019	08:28:43	214	4	214	69.9651
31/07/2019	08:28:44	215	4	215	69.9468
31/07/2019	08:28:45	216	4	216	69.9468
31/07/2019	08:28:45	217	4	217	69.9285
31/07/2019	08:28:46	218	4	218	69.9285
31/07/2019	08:28:46	219	4	219	69.9285
31/07/2019	08:28:47	220	4	220	69.9102
31/07/2019	08:28:47	221	4	221	69.9102
31/07/2019	08:28:48	222	4	222	69.9102
31/07/2019	08:28:48	223	4	223	69.8919
31/07/2019	08:28:49	224	4	224	69.8919
31/07/2019	08:28:49	225	4	225	69.8736
31/07/2019	08:28:50	226	4	226	69.8736
31/07/2019	08:28:50	227	4	227	69.8736
31/07/2019	08:28:51	228	4	228	69.8736
31/07/2019	08:28:51	229	4	229	69.8553
31/07/2019	08:28:52	230	4	230	69.8553
31/07/2019	08:28:53	231	4	231	69.837
31/07/2019	08:28:53	232	4	232	69.837
31/07/2019	08:28:54	233	4	233	69.8187
31/07/2019	08:28:54	234	4	234	69.8187
31/07/2019	08:28:55	235	4	235	69.8187
31/07/2019	08:28:55	236	4	236	69.8004
31/07/2019	08:28:56	237	4	237	69.8004
31/07/2019	08:28:56	238	4	238	69.8004
31/07/2019	08:28:57	239	4	239	69.7821
31/07/2019	08:28:57	240	4	240	69.7821
31/07/2019	08:28:58	241	4	241	69.7821
31/07/2019	08:28:58	242	4	242	69.7821
31/07/2019	08:28:59	243	4	243	69.7638
31/07/2019	08:28:59	244	4	244	69.7455
31/07/2019	08:29:00	245	4	245	69.7455
31/07/2019	08:29:00	246	4	246	69.7455
31/07/2019	08:29:01	247	4	247	69.7272
31/07/2019	08:29:02	248	4	248	69.7089
31/07/2019	08:29:02	249	4	249	69.7089
31/07/2019	08:29:03	250	4	250	69.7089
31/07/2019	08:29:03	251	4	251	69.7089
31/07/2019	08:29:04	252	4	252	69.6906
31/07/2019	08:29:04	253	4	253	69.6906
31/07/2019	08:29:05	254	4	254	69.6723
31/07/2019	08:29:05	255	4	255	69.6723
31/07/2019	08:29:06	256	4	256	69.6723
31/07/2019	08:29:06	257	4	257	69.6723
31/07/2019	08:29:07	258	4	258	69.654
31/07/2019	08:29:07	259	4	259	69.654
31/07/2019	08:29:08	260	4	260	69.6357
31/07/2019	08:29:08	261	4	261	69.6357
31/07/2019	08:29:09	262	4	262	69.6174
31/07/2019	08:29:09	263	4	263	69.6174
31/07/2019	08:29:10	264	4	264	69.6174
31/07/2019	08:29:11	265	4	265	69.5991
31/07/2019	08:29:11	266	4	266	69.5991
31/07/2019	08:29:12	267	4	267	69.5808
31/07/2019	08:29:12	268	4	268	69.5808
31/07/2019	08:29:13	269	4	269	69.5808
31/07/2019	08:29:13	270	4	270	69.5808
31/07/2019	08:29:14	271	4	271	69.5625
31/07/2019	08:29:14	272	4	272	69.5625
31/07/2019	08:29:15	273	4	273	69.5625
31/07/2019	08:29:15	274	4	274	69.5442
31/07/2019	08:29:16	275	4	275	69.5442
31/07/2019	08:29:16	276	4	276	69.5442
31/07/2019	08:29:17	277	4	277	69.5259
31/07/2019	08:29:17	278	4	278	69.5259
31/07/2019	08:29:18	279	4	279	69.5076
31/07/2019	08:29:18	280	4	280	69.5259
31/07/2019	08:29:19	281	4	281	69.4893
31/07/2019	08:29:20	282	4	282	69.5076
31/07/2019	08:29:20	283	4	283	69.4893
31/07/2019	08:29:21	284	4	284	69.4893
31/07/2019	08:29:21	285	4	285	69.471
31/07/2019	08:29:22	286	4	286	69.471
31/07/2019	08:29:22	287	4	287	69.471
31/07/2019	08:29:23	288	4	288	69.4527
31/07/2019	08:29:23	289	4	289	69.4527
31/07/2019	08:29:24	290	4	290	69.4344
31/07/2019	08:29:24	291	4	291	69.4344
31/07/2019	08:29:25	292	4	292	69.4344
31/07/2019	08:29:25	293	4	293	69.4161
31/07/2019	08:29:26	294	4	294	69.4161
31/07/2019	08:29:26	295	4	295	69.4161
31/07/2019	08:29:27	296	4	296	69.4161
31/07/2019	08:29:28	297	4	297	69.3978
31/07/2019	08:29:28	298	4	298	69.3978
31/07/2019	08:29:29	299	4	299	69.3795
31/07/2019	08:29:29	300	4	300	69.3795
31/07/2019	08:42:01	301	5	1	2.2185
31/07/2019	08:42:01	302	5	2	72.6918
31/07/2019	08:42:02	303	5	3	72.3075
31/07/2019	08:42:02	304	5	4	72.216
31/07/2019	08:42:03	305	5	5	72.1245
31/07/2019	08:42:03	306	5	6	72.0513
31/07/2019	08:42:04	307	5	7	71.9964
31/07/2019	08:42:04	308	5	8	71.9598
31/07/2019	08:42:05	309	5	9	71.9049
31/07/2019	08:42:06	310	5	10	71.8683
31/07/2019	08:42:06	311	5	11	71.8317
31/07/2019	08:42:07	312	5	12	71.7951
31/07/2019	08:42:07	313	5	13	71.7585
31/07/2019	08:42:08	314	5	14	71.7402
31/07/2019	08:42:08	315	5	15	71.7036
31/07/2019	08:42:09	316	5	16	71.667
31/07/2019	08:42:09	317	5	17	71.6487
31/07/2019	08:42:10	318	5	18	71.6304
31/07/2019	08:42:10	319	5	19	71.6121
31/07/2019	08:42:11	320	5	20	71.5755
31/07/2019	08:42:11	321	5	21	71.5572
31/07/2019	08:42:12	322	5	22	71.5389
31/07/2019	08:42:12	323	5	23	71.5206
31/07/2019	08:42:13	324	5	24	71.5023
31/07/2019	08:42:13	325	5	25	71.484
31/07/2019	08:42:14	326	5	26	71.4474
31/07/2019	08:42:15	327	5	27	71.4291
31/07/2019	08:42:15	328	5	28	71.4108
31/07/2019	08:42:16	329	5	29	71.3925
31/07/2019	08:42:16	330	5	30	71.3742
31/07/2019	08:42:17	331	5	31	71.3559
31/07/2019	08:42:17	332	5	32	71.3376
31/07/2019	08:42:18	333	5	33	71.3193
31/07/2019	08:42:18	334	5	34	71.3193
31/07/2019	08:42:19	335	5	35	71.301
31/07/2019	08:42:19	336	5	36	71.2827
31/07/2019	08:42:20	337	5	37	71.2644
31/07/2019	08:42:20	338	5	38	71.2461
31/07/2019	08:42:21	339	5	39	71.2278
31/07/2019	08:42:21	340	5	40	71.2095
31/07/2019	08:42:22	341	5	41	71.1912
31/07/2019	08:42:22	342	5	42	71.1912
31/07/2019	08:42:23	343	5	43	71.1729
31/07/2019	08:42:24	344	5	44	71.1546
31/07/2019	08:42:24	345	5	45	71.1363
31/07/2019	08:42:25	346	5	46	71.1363
31/07/2019	08:42:25	347	5	47	71.118
31/07/2019	08:42:26	348	5	48	71.0997
31/07/2019	08:42:26	349	5	49	71.0814
31/07/2019	08:42:27	350	5	50	71.0631
31/07/2019	08:42:27	351	5	51	71.0631
31/07/2019	08:42:28	352	5	52	71.0448
31/07/2019	08:42:28	353	5	53	71.0265
31/07/2019	08:42:29	354	5	54	71.0265
31/07/2019	08:42:29	355	5	55	71.0082
31/07/2019	08:42:30	356	5	56	70.9899
31/07/2019	08:42:30	357	5	57	70.9899
31/07/2019	08:42:31	358	5	58	70.9716
31/07/2019	08:42:31	359	5	59	70.9533
31/07/2019	08:42:32	360	5	60	70.935
31/07/2019	08:42:33	361	5	61	70.935
31/07/2019	08:42:33	362	5	62	70.9167
31/07/2019	08:42:34	363	5	63	70.9167
31/07/2019	08:42:34	364	5	64	70.8984
31/07/2019	08:42:35	365	5	65	70.8801
31/07/2019	08:42:35	366	5	66	70.8801
31/07/2019	08:42:36	367	5	67	70.8618
31/07/2019	08:42:36	368	5	68	70.8618
31/07/2019	08:42:37	369	5	69	70.8435
31/07/2019	08:42:37	370	5	70	70.8252
31/07/2019	08:42:38	371	5	71	70.8252
31/07/2019	08:42:38	372	5	72	70.8069
31/07/2019	08:42:39	373	5	73	70.8069
31/07/2019	08:42:39	374	5	74	70.7886
31/07/2019	08:42:40	375	5	75	70.7703
31/07/2019	08:42:41	376	5	76	70.7703
31/07/2019	08:42:41	377	5	77	70.752
31/07/2019	08:42:42	378	5	78	70.7337
31/07/2019	08:42:42	379	5	79	70.7337
31/07/2019	08:42:43	380	5	80	70.7154
31/07/2019	08:42:43	381	5	81	70.7154
31/07/2019	08:42:44	382	5	82	70.6971
31/07/2019	08:42:44	383	5	83	70.6971
31/07/2019	08:42:45	384	5	84	70.6788
31/07/2019	08:42:45	385	5	85	70.6605
31/07/2019	08:42:46	386	5	86	70.6605
31/07/2019	08:42:46	387	5	87	70.6422
31/07/2019	08:42:47	388	5	88	70.6422
31/07/2019	08:42:47	389	5	89	70.6239
31/07/2019	08:42:48	390	5	90	70.6239
31/07/2019	08:42:48	391	5	91	70.6056
31/07/2019	08:42:49	392	5	92	70.6056
31/07/2019	08:42:50	393	5	93	70.5873
31/07/2019	08:42:50	394	5	94	70.5873
31/07/2019	08:42:51	395	5	95	70.569
31/07/2019	08:42:51	396	5	96	70.5507
31/07/2019	08:42:52	397	5	97	70.5507
31/07/2019	08:42:52	398	5	98	70.5507
31/07/2019	08:42:53	399	5	99	70.5324
31/07/2019	08:42:53	400	5	100	70.5324
31/07/2019	08:42:54	401	5	101	70.5141
31/07/2019	08:42:54	402	5	102	70.5141
31/07/2019	08:42:55	403	5	103	70.4958
31/07/2019	08:42:55	404	5	104	70.4958
31/07/2019	08:42:56	405	5	105	70.4775
31/07/2019	08:42:56	406	5	106	70.4592
31/07/2019	08:42:57	407	5	107	70.4592
31/07/2019	08:42:57	408	5	108	70.4409
31/07/2019	08:42:58	409	5	109	70.4409
31/07/2019	08:42:59	410	5	110	70.4226
31/07/2019	08:42:59	411	5	111	70.4226
31/07/2019	08:43:00	412	5	112	70.4226
31/07/2019	08:43:00	413	5	113	70.4043
31/07/2019	08:43:01	414	5	114	70.4043
31/07/2019	08:43:01	415	5	115	70.386
31/07/2019	08:43:02	416	5	116	70.3677
31/07/2019	08:43:02	417	5	117	70.3677
31/07/2019	08:43:03	418	5	118	70.3677
31/07/2019	08:43:03	419	5	119	70.3494
31/07/2019	08:43:04	420	5	120	70.3494
31/07/2019	08:43:04	421	5	121	70.3311
31/07/2019	08:43:05	422	5	122	70.3311
31/07/2019	08:43:05	423	5	123	70.3128
31/07/2019	08:43:06	424	5	124	70.3128
31/07/2019	08:43:06	425	5	125	70.2945
31/07/2019	08:43:07	426	5	126	70.2945
31/07/2019	08:43:08	427	5	127	70.2762
31/07/2019	08:43:08	428	5	128	70.2762
31/07/2019	08:43:09	429	5	129	70.2579
31/07/2019	08:43:09	430	5	130	70.2579
31/07/2019	08:43:10	431	5	131	70.2396
31/07/2019	08:43:10	432	5	132	70.2396
31/07/2019	08:43:11	433	5	133	70.2213
31/07/2019	08:43:11	434	5	134	70.2213
31/07/2019	08:43:12	435	5	135	70.2213
31/07/2019	08:43:12	436	5	136	70.203
31/07/2019	08:43:13	437	5	137	70.203
31/07/2019	08:43:13	438	5	138	70.1847
31/07/2019	08:43:14	439	5	139	70.1847
31/07/2019	08:43:14	440	5	140	70.1664
31/07/2019	08:43:15	441	5	141	70.1664
31/07/2019	08:43:16	442	5	142	70.1664
31/07/2019	08:43:16	443	5	143	70.1481
31/07/2019	08:43:17	444	5	144	70.1481
31/07/2019	08:43:17	445	5	145	70.1298
31/07/2019	08:43:18	446	5	146	70.1115
31/07/2019	08:43:18	447	5	147	70.1115
31/07/2019	08:43:19	448	5	148	70.1115
31/07/2019	08:43:19	449	5	149	70.0932
31/07/2019	08:43:20	450	5	150	70.0932
31/07/2019	08:43:20	451	5	151	70.0749
31/07/2019	08:43:21	452	5	152	70.0749
31/07/2019	08:43:21	453	5	153	70.0566
31/07/2019	08:43:22	454	5	154	70.0566
31/07/2019	08:43:22	455	5	155	70.0566
31/07/2019	08:43:23	456	5	156	70.0383
31/07/2019	08:43:23	457	5	157	70.0383
31/07/2019	08:43:24	458	5	158	70.0383
31/07/2019	08:43:25	459	5	159	70.02
31/07/2019	08:43:25	460	5	160	70.0017
31/07/2019	08:43:26	461	5	161	70.0017
31/07/2019	08:43:26	462	5	162	70.0017
31/07/2019	08:43:27	463	5	163	69.9834
31/07/2019	08:43:27	464	5	164	69.9834
31/07/2019	08:43:28	465	5	165	69.9651
31/07/2019	08:43:28	466	5	166	69.9651
31/07/2019	08:43:29	467	5	167	69.9468
31/07/2019	08:43:29	468	5	168	69.9468
31/07/2019	08:43:30	469	5	169	69.9468
31/07/2019	08:43:30	470	5	170	69.9285
31/07/2019	08:43:31	471	5	171	69.9285
31/07/2019	08:43:31	472	5	172	69.9285
31/07/2019	08:43:32	473	5	173	69.9102
31/07/2019	08:43:33	474	5	174	69.9102
31/07/2019	08:43:33	475	5	175	69.8919
31/07/2019	08:43:34	476	5	176	69.8919
31/07/2019	08:43:34	477	5	177	69.8736
31/07/2019	08:43:35	478	5	178	69.8736
31/07/2019	08:43:35	479	5	179	69.8736
31/07/2019	08:43:36	480	5	180	69.8553
31/07/2019	08:43:36	481	5	181	69.8553
31/07/2019	08:43:37	482	5	182	69.8553
31/07/2019	08:43:37	483	5	183	69.837
31/07/2019	08:43:38	484	5	184	69.837
31/07/2019	08:43:38	485	5	185	69.8187
31/07/2019	08:43:39	486	5	186	69.8187
31/07/2019	08:43:39	487	5	187	69.8004
31/07/2019	08:43:40	488	5	188	69.8004
31/07/2019	08:43:40	489	5	189	69.7821
31/07/2019	08:43:41	490	5	190	69.7821
31/07/2019	08:43:42	491	5	191	69.7821
31/07/2019	08:43:42	492	5	192	69.7638
31/07/2019	08:43:43	493	5	193	69.7638
31/07/2019	08:43:43	494	5	194	69.7455
31/07/2019	08:43:44	495	5	195	69.7455
31/07/2019	08:43:44	496	5	196	69.7455
31/07/2019	08:43:45	497	5	197	69.7272
31/07/2019	08:43:45	498	5	198	69.7272
31/07/2019	08:43:46	499	5	199	69.7089
31/07/2019	08:43:46	500	5	200	69.7089
31/07/2019	08:43:47	501	5	201	69.7089
31/07/2019	08:43:47	502	5	202	69.7089
31/07/2019	08:43:48	503	5	203	69.6906
31/07/2019	08:43:48	504	5	204	69.6906
31/07/2019	08:43:49	505	5	205	69.6723
31/07/2019	08:43:49	506	5	206	69.6723
31/07/2019	08:43:50	507	5	207	69.654
31/07/2019	08:43:51	508	5	208	69.654
31/07/2019	08:43:51	509	5	209	69.654
31/07/2019	08:43:52	510	5	210	69.6357
31/07/2019	08:43:52	511	5	211	69.6357
31/07/2019	08:43:53	512	5	212	69.6174
31/07/2019	08:43:53	513	5	213	69.6174
31/07/2019	08:43:54	514	5	214	69.6174
31/07/2019	08:43:54	515	5	215	69.5991
31/07/2019	08:43:55	516	5	216	69.5991
31/07/2019	08:43:55	517	5	217	69.5808
31/07/2019	08:43:56	518	5	218	69.5808
31/07/2019	08:43:56	519	5	219	69.5808
31/07/2019	08:43:57	520	5	220	69.5625
31/07/2019	08:43:57	521	5	221	69.5625
31/07/2019	08:43:58	522	5	222	69.5442
31/07/2019	08:43:59	523	5	223	69.5442
31/07/2019	08:43:59	524	5	224	69.5442
31/07/2019	08:44:00	525	5	225	69.5442
31/07/2019	08:44:00	526	5	226	69.5259
31/07/2019	08:44:01	527	5	227	69.5076
31/07/2019	08:44:01	528	5	228	69.5076
31/07/2019	08:44:02	529	5	229	69.5076
31/07/2019	08:44:02	530	5	230	69.5076
31/07/2019	08:44:03	531	5	231	69.4893
31/07/2019	08:44:03	532	5	232	69.4893
31/07/2019	08:44:04	533	5	233	69.471
31/07/2019	08:44:04	534	5	234	69.471
31/07/2019	08:44:05	535	5	235	69.4527
31/07/2019	08:44:05	536	5	236	69.4527
31/07/2019	08:44:06	537	5	237	69.4527
31/07/2019	08:44:06	538	5	238	69.4527
31/07/2019	08:44:07	539	5	239	69.4344
31/07/2019	08:44:08	540	5	240	69.4344
31/07/2019	08:44:08	541	5	241	69.4161
31/07/2019	08:44:09	542	5	242	69.4161
31/07/2019	08:44:09	543	5	243	69.3978
31/07/2019	08:44:10	544	5	244	69.3978
31/07/2019	08:44:10	545	5	245	69.3978
31/07/2019	08:44:11	546	5	246	69.3795
31/07/2019	08:44:11	547	5	247	69.3795
31/07/2019	08:44:12	548	5	248	69.3795
31/07/2019	08:44:12	549	5	249	69.3612
31/07/2019	08:44:13	550	5	250	69.3612
31/07/2019	08:44:13	551	5	251	69.3612
31/07/2019	08:44:14	552	5	252	69.3429
31/07/2019	08:44:14	553	5	253	69.3429
31/07/2019	08:44:15	554	5	254	69.3246
31/07/2019	08:44:15	555	5	255	69.3246
31/07/2019	08:44:16	556	5	256	69.3246
31/07/2019	08:44:17	557	5	257	69.3063
31/07/2019	08:44:17	558	5	258	69.3063
31/07/2019	08:44:18	559	5	259	69.288
31/07/2019	08:44:18	560	5	260	69.288
31/07/2019	08:44:19	561	5	261	69.288
31/07/2019	08:44:19	562	5	262	69.2697
31/07/2019	08:44:20	563	5	263	69.2697
31/07/2019	08:44:20	564	5	264	69.2697
31/07/2019	08:44:21	565	5	265	69.2697
31/07/2019	08:44:21	566	5	266	69.2514
31/07/2019	08:44:22	567	5	267	69.2331
31/07/2019	08:44:22	568	5	268	69.2331
31/07/2019	08:44:23	569	5	269	69.2331
31/07/2019	08:44:23	570	5	270	69.2331
31/07/2019	08:44:24	571	5	271	69.2148
31/07/2019	08:44:24	572	5	272	69.2148
31/07/2019	08:44:25	573	5	273	69.1965
31/07/2019	08:44:26	574	5	274	69.1965
31/07/2019	08:44:26	575	5	275	69.1965
31/07/2019	08:44:27	576	5	276	69.1782
31/07/2019	08:44:27	577	5	277	69.1782
31/07/2019	08:44:28	578	5	278	69.1782
31/07/2019	08:44:28	579	5	279	69.1599
31/07/2019	08:44:29	580	5	280	69.1599
31/07/2019	08:44:29	581	5	281	69.1599
31/07/2019	08:44:30	582	5	282	69.1599
31/07/2019	08:44:30	583	5	283	69.1416
31/07/2019	08:44:31	584	5	284	69.1416
31/07/2019	08:44:31	585	5	285	69.1233
31/07/2019	08:44:32	586	5	286	69.1233
31/07/2019	08:44:32	587	5	287	69.105
31/07/2019	08:44:33	588	5	288	69.105
31/07/2019	08:44:33	589	5	289	69.105
31/07/2019	08:44:34	590	5	290	69.0867
31/07/2019	08:44:35	591	5	291	69.0867
31/07/2019	08:44:35	592	5	292	69.0684
31/07/2019	08:44:36	593	5	293	69.0684
31/07/2019	08:44:36	594	5	294	69.0684
31/07/2019	08:44:37	595	5	295	69.0501
31/07/2019	08:44:37	596	5	296	69.0501
31/07/2019	08:44:38	597	5	297	69.0501
31/07/2019	08:44:38	598	5	298	69.0318
31/07/2019	08:44:39	599	5	299	69.0318
31/07/2019	08:44:39	600	5	300	69.0318
31/07/2019	08:57:11	601	6	1	1.9806
31/07/2019	08:57:11	602	6	2	72.5637
31/07/2019	08:57:12	603	6	3	72.1611
31/07/2019	08:57:13	604	6	4	72.033
31/07/2019	08:57:13	605	6	5	71.9598
31/07/2019	08:57:14	606	6	6	71.8866
31/07/2019	08:57:14	607	6	7	71.8134
31/07/2019	08:57:15	608	6	8	71.7585
31/07/2019	08:57:15	609	6	9	71.7219
31/07/2019	08:57:16	610	6	10	71.667
31/07/2019	08:57:16	611	6	11	71.6304
31/07/2019	08:57:17	612	6	12	71.5938
31/07/2019	08:57:17	613	6	13	71.5755
31/07/2019	08:57:18	614	6	14	71.5206
31/07/2019	08:57:18	615	6	15	71.5023
31/07/2019	08:57:19	616	6	16	71.4657
31/07/2019	08:57:19	617	6	17	71.4474
31/07/2019	08:57:20	618	6	18	71.4108
31/07/2019	08:57:21	619	6	19	71.3925
31/07/2019	08:57:21	620	6	20	71.3742
31/07/2019	08:57:22	621	6	21	71.3376
31/07/2019	08:57:22	622	6	22	71.3193
31/07/2019	08:57:23	623	6	23	71.301
31/07/2019	08:57:23	624	6	24	71.2827
31/07/2019	08:57:24	625	6	25	71.2461
31/07/2019	08:57:24	626	6	26	71.2278
31/07/2019	08:57:25	627	6	27	71.2095
31/07/2019	08:57:25	628	6	28	71.1912
31/07/2019	08:57:26	629	6	29	71.1729
31/07/2019	08:57:26	630	6	30	71.1546
31/07/2019	08:57:27	631	6	31	71.1363
31/07/2019	08:57:27	632	6	32	71.118
31/07/2019	08:57:28	633	6	33	71.0814
31/07/2019	08:57:28	634	6	34	71.0814
31/07/2019	08:57:29	635	6	35	71.0631
31/07/2019	08:57:30	636	6	36	71.0448
31/07/2019	08:57:30	637	6	37	71.0265
31/07/2019	08:57:31	638	6	38	71.0082
31/07/2019	08:57:31	639	6	39	70.9899
31/07/2019	08:57:32	640	6	40	70.9899
31/07/2019	08:57:32	641	6	41	70.9716
31/07/2019	08:57:33	642	6	42	70.9533
31/07/2019	08:57:33	643	6	43	70.935
31/07/2019	08:57:34	644	6	44	70.9167
31/07/2019	08:57:34	645	6	45	70.9167
31/07/2019	08:57:35	646	6	46	70.8984
31/07/2019	08:57:35	647	6	47	70.8801
31/07/2019	08:57:36	648	6	48	70.8618
31/07/2019	08:57:36	649	6	49	70.8618
31/07/2019	08:57:37	650	6	50	70.8435
31/07/2019	08:57:37	651	6	51	70.8252
31/07/2019	08:57:38	652	6	52	70.8069
31/07/2019	08:57:39	653	6	53	70.8069
31/07/2019	08:57:39	654	6	54	70.7886
31/07/2019	08:57:40	655	6	55	70.7703
31/07/2019	08:57:40	656	6	56	70.752
31/07/2019	08:57:41	657	6	57	70.752
31/07/2019	08:57:41	658	6	58	70.7337
31/07/2019	08:57:42	659	6	59	70.7154
31/07/2019	08:57:42	660	6	60	70.6971
31/07/2019	08:57:43	661	6	61	70.6971
31/07/2019	08:57:43	662	6	62	70.6788
31/07/2019	08:57:44	663	6	63	70.6788
31/07/2019	08:57:44	664	6	64	70.6605
31/07/2019	08:57:45	665	6	65	70.6422
31/07/2019	08:57:45	666	6	66	70.6422
31/07/2019	08:57:46	667	6	67	70.6239
31/07/2019	08:57:46	668	6	68	70.6056
31/07/2019	08:57:47	669	6	69	70.6056
31/07/2019	08:57:48	670	6	70	70.5873
31/07/2019	08:57:48	671	6	71	70.5873
31/07/2019	08:57:49	672	6	72	70.569
31/07/2019	08:57:49	673	6	73	70.5507
31/07/2019	08:57:50	674	6	74	70.5507
31/07/2019	08:57:50	675	6	75	70.5324
31/07/2019	08:57:51	676	6	76	70.5324
31/07/2019	08:57:51	677	6	77	70.5141
31/07/2019	08:57:52	678	6	78	70.4958
31/07/2019	08:57:52	679	6	79	70.4775
31/07/2019	08:57:53	680	6	80	70.4775
31/07/2019	08:57:53	681	6	81	70.4592
31/07/2019	08:57:54	682	6	82	70.4592
31/07/2019	08:57:54	683	6	83	70.4409
31/07/2019	08:57:55	684	6	84	70.4409
31/07/2019	08:57:56	685	6	85	70.4226
31/07/2019	08:57:56	686	6	86	70.4043
31/07/2019	08:57:57	687	6	87	70.4043
31/07/2019	08:57:57	688	6	88	70.386
31/07/2019	08:57:58	689	6	89	70.386
31/07/2019	08:57:58	690	6	90	70.3677
31/07/2019	08:57:59	691	6	91	70.3677
31/07/2019	08:57:59	692	6	92	70.3494
31/07/2019	08:58:00	693	6	93	70.3494
31/07/2019	08:58:00	694	6	94	70.3311
31/07/2019	08:58:01	695	6	95	70.3311
31/07/2019	08:58:01	696	6	96	70.3128
31/07/2019	08:58:02	697	6	97	70.2945
31/07/2019	08:58:02	698	6	98	70.2945
31/07/2019	08:58:03	699	6	99	70.2762
31/07/2019	08:58:03	700	6	100	70.2762
31/07/2019	08:58:04	701	6	101	70.2579
31/07/2019	08:58:05	702	6	102	70.2579
31/07/2019	08:58:05	703	6	103	70.2396
31/07/2019	08:58:06	704	6	104	70.2213
31/07/2019	08:58:06	705	6	105	70.2213
31/07/2019	08:58:07	706	6	106	70.203
31/07/2019	08:58:07	707	6	107	70.1847
31/07/2019	08:58:08	708	6	108	70.1847
31/07/2019	08:58:08	709	6	109	70.1847
31/07/2019	08:58:09	710	6	110	70.1664
31/07/2019	08:58:09	711	6	111	70.1664
31/07/2019	08:58:10	712	6	112	70.1481
31/07/2019	08:58:10	713	6	113	70.1481
31/07/2019	08:58:11	714	6	114	70.1298
31/07/2019	08:58:11	715	6	115	70.1298
31/07/2019	08:58:12	716	6	116	70.1115
31/07/2019	08:58:12	717	6	117	70.1115
31/07/2019	08:58:13	718	6	118	70.0932
31/07/2019	08:58:14	719	6	119	70.0932
31/07/2019	08:58:14	720	6	120	70.0749
31/07/2019	08:58:15	721	6	121	70.0749
31/07/2019	08:58:15	722	6	122	70.0566
31/07/2019	08:58:16	723	6	123	70.0566
31/07/2019	08:58:16	724	6	124	70.0566
31/07/2019	08:58:17	725	6	125	70.0383
31/07/2019	08:58:17	726	6	126	70.02
31/07/2019	08:58:18	727	6	127	70.02
31/07/2019	08:58:18	728	6	128	70.0017
31/07/2019	08:58:19	729	6	129	70.0017
31/07/2019	08:58:19	730	6	130	69.9834
31/07/2019	08:58:20	731	6	131	69.9834
31/07/2019	08:58:20	732	6	132	69.9651
31/07/2019	08:58:21	733	6	133	69.9651
31/07/2019	08:58:21	734	6	134	69.9468
31/07/2019	08:58:22	735	6	135	69.9468
31/07/2019	08:58:23	736	6	136	69.9285
31/07/2019	08:58:23	737	6	137	69.9285
31/07/2019	08:58:24	738	6	138	69.9102
31/07/2019	08:58:24	739	6	139	69.9102
31/07/2019	08:58:25	740	6	140	69.8919
31/07/2019	08:58:25	741	6	141	69.8919
31/07/2019	08:58:26	742	6	142	69.8736
31/07/2019	08:58:26	743	6	143	69.8736
31/07/2019	08:58:27	744	6	144	69.8553
31/07/2019	08:58:27	745	6	145	69.8553
31/07/2019	08:58:28	746	6	146	69.8553
31/07/2019	08:58:28	747	6	147	69.837
31/07/2019	08:58:29	748	6	148	69.837
31/07/2019	08:58:29	749	6	149	69.8187
31/07/2019	08:58:30	750	6	150	69.8187
31/07/2019	08:58:31	751	6	151	69.8004
31/07/2019	08:58:31	752	6	152	69.8004
31/07/2019	08:58:32	753	6	153	69.7821
31/07/2019	08:58:32	754	6	154	69.7821
31/07/2019	08:58:33	755	6	155	69.7638
31/07/2019	08:58:33	756	6	156	69.7638
31/07/2019	08:58:34	757	6	157	69.7455
31/07/2019	08:58:34	758	6	158	69.7455
31/07/2019	08:58:35	759	6	159	69.7272
31/07/2019	08:58:35	760	6	160	69.7272
31/07/2019	08:58:36	761	6	161	69.7089
31/07/2019	08:58:36	762	6	162	69.7089
31/07/2019	08:58:37	763	6	163	69.6906
31/07/2019	08:58:37	764	6	164	69.6906
31/07/2019	08:58:38	765	6	165	69.6906
31/07/2019	08:58:38	766	6	166	69.6723
31/07/2019	08:58:39	767	6	167	69.6723
31/07/2019	08:58:40	768	6	168	69.6723
31/07/2019	08:58:40	769	6	169	69.654
31/07/2019	08:58:41	770	6	170	69.654
31/07/2019	08:58:41	771	6	171	69.6357
31/07/2019	08:58:42	772	6	172	69.6357
31/07/2019	08:58:42	773	6	173	69.6174
31/07/2019	08:58:43	774	6	174	69.6174
31/07/2019	08:58:43	775	6	175	69.5991
31/07/2019	08:58:44	776	6	176	69.5991
31/07/2019	08:58:44	777	6	177	69.5991
31/07/2019	08:58:45	778	6	178	69.5808
31/07/2019	08:58:45	779	6	179	69.5808
31/07/2019	08:58:46	780	6	180	69.5625
31/07/2019	08:58:46	781	6	181	69.5625
31/07/2019	08:58:47	782	6	182	69.5625
31/07/2019	08:58:47	783	6	183	69.5442
31/07/2019	08:58:48	784	6	184	69.5259
31/07/2019	08:58:49	785	6	185	69.5259
31/07/2019	08:58:49	786	6	186	69.5259
31/07/2019	08:58:50	787	6	187	69.5259
31/07/2019	08:58:50	788	6	188	69.5076
31/07/2019	08:58:51	789	6	189	69.4893
31/07/2019	08:58:51	790	6	190	69.4893
31/07/2019	08:58:52	791	6	191	69.4893
31/07/2019	08:58:52	792	6	192	69.4893
31/07/2019	08:58:53	793	6	193	69.471
31/07/2019	08:58:53	794	6	194	69.471
31/07/2019	08:58:54	795	6	195	69.4527
31/07/2019	08:58:54	796	6	196	69.4527
31/07/2019	08:58:55	797	6	197	69.4344
31/07/2019	08:58:55	798	6	198	69.4344
31/07/2019	08:58:56	799	6	199	69.4344
31/07/2019	08:58:57	800	6	200	69.4161
31/07/2019	08:58:57	801	6	201	69.4161
31/07/2019	08:58:58	802	6	202	69.4161
31/07/2019	08:58:58	803	6	203	69.3978
31/07/2019	08:58:59	804	6	204	69.3978
31/07/2019	08:58:59	805	6	205	69.3795
31/07/2019	08:59:00	806	6	206	69.3795
31/07/2019	08:59:00	807	6	207	69.3612
31/07/2019	08:59:01	808	6	208	69.3612
31/07/2019	08:59:01	809	6	209	69.3612
31/07/2019	08:59:02	810	6	210	69.3429
31/07/2019	08:59:02	811	6	211	69.3429
31/07/2019	08:59:03	812	6	212	69.3246
31/07/2019	08:59:03	813	6	213	69.3246
31/07/2019	08:59:04	814	6	214	69.3246
31/07/2019	08:59:04	815	6	215	69.3063
31/07/2019	08:59:05	816	6	216	69.3063
31/07/2019	08:59:06	817	6	217	69.288
31/07/2019	08:59:06	818	6	218	69.288
31/07/2019	08:59:07	819	6	219	69.288
31/07/2019	08:59:07	820	6	220	69.2697
31/07/2019	08:59:08	821	6	221	69.2697
31/07/2019	08:59:08	822	6	222	69.2514
31/07/2019	08:59:09	823	6	223	69.2514
31/07/2019	08:59:09	824	6	224	69.2514
31/07/2019	08:59:10	825	6	225	69.2331
31/07/2019	08:59:10	826	6	226	69.2331
31/07/2019	08:59:11	827	6	227	69.2148
31/07/2019	08:59:11	828	6	228	69.2148
31/07/2019	08:59:12	829	6	229	69.2148
31/07/2019	08:59:12	830	6	230	69.1965
31/07/2019	08:59:13	831	6	231	69.1782
31/07/2019	08:59:13	832	6	232	69.1782
31/07/2019	08:59:14	833	6	233	69.1782
31/07/2019	08:59:15	834	6	234	69.1782
31/07/2019	08:59:15	835	6	235	69.1599
31/07/2019	08:59:16	836	6	236	69.1599
31/07/2019	08:59:16	837	6	237	69.1599
31/07/2019	08:59:17	838	6	238	69.1416
31/07/2019	08:59:17	839	6	239	69.1416
31/07/2019	08:59:18	840	6	240	69.1233
31/07/2019	08:59:18	841	6	241	69.1233
31/07/2019	08:59:19	842	6	242	69.105
31/07/2019	08:59:19	843	6	243	69.105
31/07/2019	08:59:20	844	6	244	69.105
31/07/2019	08:59:20	845	6	245	69.0867
31/07/2019	08:59:21	846	6	246	69.0867
31/07/2019	08:59:21	847	6	247	69.0684
31/07/2019	08:59:22	848	6	248	69.0684
31/07/2019	08:59:22	849	6	249	69.0684
31/07/2019	08:59:23	850	6	250	69.0501
31/07/2019	08:59:24	851	6	251	69.0501
31/07/2019	08:59:24	852	6	252	69.0501
31/07/2019	08:59:25	853	6	253	69.0318
31/07/2019	08:59:25	854	6	254	69.0318
31/07/2019	08:59:26	855	6	255	69.0318
31/07/2019	08:59:26	856	6	256	69.0135
31/07/2019	08:59:27	857	6	257	69.0135
31/07/2019	08:59:27	858	6	258	68.9952
31/07/2019	08:59:28	859	6	259	68.9952
31/07/2019	08:59:28	860	6	260	68.9952
31/07/2019	08:59:29	861	6	261	68.9769
31/07/2019	08:59:29	862	6	262	68.9769
31/07/2019	08:59:30	863	6	263	68.9769
31/07/2019	08:59:30	864	6	264	68.9586
31/07/2019	08:59:31	865	6	265	68.9586
31/07/2019	08:59:31	866	6	266	68.9403
31/07/2019	08:59:32	867	6	267	68.9403
31/07/2019	08:59:33	868	6	268	68.9403
31/07/2019	08:59:33	869	6	269	68.922
31/07/2019	08:59:34	870	6	270	68.922
31/07/2019	08:59:34	871	6	271	68.9037
31/07/2019	08:59:35	872	6	272	68.8854
31/07/2019	08:59:35	873	6	273	68.8854
31/07/2019	08:59:36	874	6	274	68.8854
31/07/2019	08:59:36	875	6	275	68.8671
31/07/2019	08:59:37	876	6	276	68.8671
31/07/2019	08:59:37	877	6	277	68.8488
31/07/2019	08:59:38	878	6	278	68.8305
31/07/2019	08:59:38	879	6	279	68.8305
31/07/2019	08:59:39	880	6	280	68.8122
31/07/2019	08:59:39	881	6	281	68.8122
31/07/2019	08:59:40	882	6	282	68.8122
31/07/2019	08:59:41	883	6	283	68.7939
31/07/2019	08:59:41	884	6	284	68.7756
31/07/2019	08:59:42	885	6	285	68.7756
31/07/2019	08:59:42	886	6	286	68.7756
31/07/2019	08:59:43	887	6	287	68.7573
31/07/2019	08:59:43	888	6	288	68.739
31/07/2019	08:59:44	889	6	289	68.739
31/07/2019	08:59:44	890	6	290	68.7207
31/07/2019	08:59:45	891	6	291	68.7207
31/07/2019	08:59:45	892	6	292	68.7024
31/07/2019	08:59:46	893	6	293	68.7024
31/07/2019	08:59:46	894	6	294	68.7024
31/07/2019	08:59:47	895	6	295	68.6841
31/07/2019	08:59:47	896	6	296	68.6841
31/07/2019	08:59:48	897	6	297	68.6658
31/07/2019	08:59:48	898	6	298	68.6658
31/07/2019	08:59:49	899	6	299	68.6475
31/07/2019	08:59:50	900	6	300	68.6475
31/07/2019	09:12:21	901	7	1	2.2734
31/07/2019	09:12:22	902	7	2	72.4905
31/07/2019	09:12:22	903	7	3	72.0696
31/07/2019	09:12:23	904	7	4	71.9598
31/07/2019	09:12:23	905	7	5	71.8683
31/07/2019	09:12:24	906	7	6	71.7951
31/07/2019	09:12:24	907	7	7	71.7402
31/07/2019	09:12:25	908	7	8	71.6853
31/07/2019	09:12:25	909	7	9	71.6304
31/07/2019	09:12:26	910	7	10	71.5938
31/07/2019	09:12:26	911	7	11	71.5572
31/07/2019	09:12:27	912	7	12	71.5206
31/07/2019	09:12:28	913	7	13	71.484
31/07/2019	09:12:28	914	7	14	71.4657
31/07/2019	09:12:29	915	7	15	71.4291
31/07/2019	09:12:29	916	7	16	71.3925
31/07/2019	09:12:30	917	7	17	71.3742
31/07/2019	09:12:30	918	7	18	71.3376
31/07/2019	09:12:31	919	7	19	71.3193
31/07/2019	09:12:31	920	7	20	71.301
31/07/2019	09:12:32	921	7	21	71.2644
31/07/2019	09:12:32	922	7	22	71.2461
31/07/2019	09:12:33	923	7	23	71.2278
31/07/2019	09:12:33	924	7	24	71.2095
31/07/2019	09:12:34	925	7	25	71.1912
31/07/2019	09:12:34	926	7	26	71.1546
31/07/2019	09:12:35	927	7	27	71.1546
31/07/2019	09:12:36	928	7	28	71.118
31/07/2019	09:12:36	929	7	29	71.0997
31/07/2019	09:12:37	930	7	30	71.0814
31/07/2019	09:12:37	931	7	31	71.0631
31/07/2019	09:12:38	932	7	32	71.0448
31/07/2019	09:12:38	933	7	33	71.0448
31/07/2019	09:12:39	934	7	34	71.0082
31/07/2019	09:12:39	935	7	35	71.0082
31/07/2019	09:12:40	936	7	36	70.9899
31/07/2019	09:12:40	937	7	37	70.9716
31/07/2019	09:12:41	938	7	38	70.9533
31/07/2019	09:12:41	939	7	39	70.935
31/07/2019	09:12:42	940	7	40	70.9167
31/07/2019	09:12:42	941	7	41	70.8984
31/07/2019	09:12:43	942	7	42	70.8801
31/07/2019	09:12:43	943	7	43	70.8801
31/07/2019	09:12:44	944	7	44	70.8618
31/07/2019	09:12:45	945	7	45	70.8435
31/07/2019	09:12:45	946	7	46	70.8252
31/07/2019	09:12:46	947	7	47	70.8252
31/07/2019	09:12:46	948	7	48	70.8069
31/07/2019	09:12:47	949	7	49	70.7886
31/07/2019	09:12:47	950	7	50	70.7703
31/07/2019	09:12:48	951	7	51	70.7703
31/07/2019	09:12:48	952	7	52	70.752
31/07/2019	09:12:49	953	7	53	70.7337
31/07/2019	09:12:49	954	7	54	70.7154
31/07/2019	09:12:50	955	7	55	70.7154
31/07/2019	09:12:50	956	7	56	70.6971
31/07/2019	09:12:51	957	7	57	70.6788
31/07/2019	09:12:51	958	7	58	70.6605
31/07/2019	09:12:52	959	7	59	70.6605
31/07/2019	09:12:53	960	7	60	70.6422
31/07/2019	09:12:53	961	7	61	70.6422
31/07/2019	09:12:54	962	7	62	70.6239
31/07/2019	09:12:54	963	7	63	70.6056
31/07/2019	09:12:55	964	7	64	70.6056
31/07/2019	09:12:55	965	7	65	70.5873
31/07/2019	09:12:56	966	7	66	70.569
31/07/2019	09:12:56	967	7	67	70.569
31/07/2019	09:12:57	968	7	68	70.5507
31/07/2019	09:12:57	969	7	69	70.5324
31/07/2019	09:12:58	970	7	70	70.5324
31/07/2019	09:12:58	971	7	71	70.5141
31/07/2019	09:12:59	972	7	72	70.5141
31/07/2019	09:12:59	973	7	73	70.4958
31/07/2019	09:13:00	974	7	74	70.4775
31/07/2019	09:13:01	975	7	75	70.4775
31/07/2019	09:13:01	976	7	76	70.4592
31/07/2019	09:13:02	977	7	77	70.4592
31/07/2019	09:13:02	978	7	78	70.4409
31/07/2019	09:13:03	979	7	79	70.4226
31/07/2019	09:13:03	980	7	80	70.4226
31/07/2019	09:13:04	981	7	81	70.4043
31/07/2019	09:13:04	982	7	82	70.4043
31/07/2019	09:13:05	983	7	83	70.386
31/07/2019	09:13:05	984	7	84	70.3677
31/07/2019	09:13:06	985	7	85	70.3677
31/07/2019	09:13:06	986	7	86	70.3494
31/07/2019	09:13:07	987	7	87	70.3494
31/07/2019	09:13:07	988	7	88	70.3311
31/07/2019	09:13:08	989	7	89	70.3311
31/07/2019	09:13:09	990	7	90	70.3128
31/07/2019	09:13:09	991	7	91	70.3128
31/07/2019	09:13:10	992	7	92	70.2945
31/07/2019	09:13:10	993	7	93	70.2762
31/07/2019	09:13:11	994	7	94	70.2762
31/07/2019	09:13:11	995	7	95	70.2579
31/07/2019	09:13:12	996	7	96	70.2579
31/07/2019	09:13:12	997	7	97	70.2396
31/07/2019	09:13:13	998	7	98	70.2396
31/07/2019	09:13:13	999	7	99	70.2213
31/07/2019	09:13:14	1000	7	100	70.2213
31/07/2019	09:13:14	1001	7	101	70.203
31/07/2019	09:13:15	1002	7	102	70.203
31/07/2019	09:13:15	1003	7	103	70.1847
31/07/2019	09:13:16	1004	7	104	70.1847
31/07/2019	09:13:16	1005	7	105	70.1664
31/07/2019	09:13:17	1006	7	106	70.1664
31/07/2019	09:13:18	1007	7	107	70.1481
31/07/2019	09:13:18	1008	7	108	70.1298
31/07/2019	09:13:19	1009	7	109	70.1298
31/07/2019	09:13:19	1010	7	110	70.1298
31/07/2019	09:13:20	1011	7	111	70.1115
31/07/2019	09:13:20	1012	7	112	70.1115
31/07/2019	09:13:21	1013	7	113	70.0932
31/07/2019	09:13:21	1014	7	114	70.0749
31/07/2019	09:13:22	1015	7	115	70.0749
31/07/2019	09:13:22	1016	7	116	70.0749
31/07/2019	09:13:23	1017	7	117	70.0566
31/07/2019	09:13:23	1018	7	118	70.0566
31/07/2019	09:13:24	1019	7	119	70.0383
31/07/2019	09:13:24	1020	7	120	70.0383
31/07/2019	09:13:25	1021	7	121	70.02
31/07/2019	09:13:26	1022	7	122	70.02
31/07/2019	09:13:26	1023	7	123	70.0017
31/07/2019	09:13:27	1024	7	124	70.0017
31/07/2019	09:13:27	1025	7	125	69.9834
31/07/2019	09:13:28	1026	7	126	69.9651
31/07/2019	09:13:28	1027	7	127	69.9834
31/07/2019	09:13:29	1028	7	128	69.9651
31/07/2019	09:13:29	1029	7	129	69.9651
31/07/2019	09:13:30	1030	7	130	69.9468
31/07/2019	09:13:30	1031	7	131	69.9468
31/07/2019	09:13:31	1032	7	132	69.9285
31/07/2019	09:13:31	1033	7	133	69.9285
31/07/2019	09:13:32	1034	7	134	69.9102
31/07/2019	09:13:32	1035	7	135	69.9102
31/07/2019	09:13:33	1036	7	136	69.8919
31/07/2019	09:13:34	1037	7	137	69.8919
31/07/2019	09:13:34	1038	7	138	69.8736
31/07/2019	09:13:35	1039	7	139	69.8736
31/07/2019	09:13:35	1040	7	140	69.8736
31/07/2019	09:13:36	1041	7	141	69.8553
31/07/2019	09:13:36	1042	7	142	69.8553
31/07/2019	09:13:37	1043	7	143	69.837
31/07/2019	09:13:37	1044	7	144	69.8187
31/07/2019	09:13:38	1045	7	145	69.8187
31/07/2019	09:13:38	1046	7	146	69.8187
31/07/2019	09:13:39	1047	7	147	69.8004
31/07/2019	09:13:39	1048	7	148	69.8004
31/07/2019	09:13:40	1049	7	149	69.8004
31/07/2019	09:13:40	1050	7	150	69.7821
31/07/2019	09:13:41	1051	7	151	69.7638
31/07/2019	09:13:42	1052	7	152	69.7638
31/07/2019	09:13:42	1053	7	153	69.7455
31/07/2019	09:13:43	1054	7	154	69.7455
31/07/2019	09:13:43	1055	7	155	69.7455
31/07/2019	09:13:44	1056	7	156	69.7272
31/07/2019	09:13:44	1057	7	157	69.7272
31/07/2019	09:13:45	1058	7	158	69.7089
31/07/2019	09:13:45	1059	7	159	69.7089
31/07/2019	09:13:46	1060	7	160	69.6906
31/07/2019	09:13:46	1061	7	161	69.6906
31/07/2019	09:13:47	1062	7	162	69.6906
31/07/2019	09:13:47	1063	7	163	69.6723
31/07/2019	09:13:48	1064	7	164	69.6723
31/07/2019	09:13:48	1065	7	165	69.654
31/07/2019	09:13:49	1066	7	166	69.654
31/07/2019	09:13:50	1067	7	167	69.6357
31/07/2019	09:13:50	1068	7	168	69.6357
31/07/2019	09:13:51	1069	7	169	69.6357
31/07/2019	09:13:51	1070	7	170	69.6174
31/07/2019	09:13:52	1071	7	171	69.6174
31/07/2019	09:13:52	1072	7	172	69.5991
31/07/2019	09:13:53	1073	7	173	69.5991
31/07/2019	09:13:53	1074	7	174	69.5808
31/07/2019	09:13:54	1075	7	175	69.5808
31/07/2019	09:13:54	1076	7	176	69.5808
31/07/2019	09:13:55	1077	7	177	69.5625
31/07/2019	09:13:55	1078	7	178	69.5442
31/07/2019	09:13:56	1079	7	179	69.5442
31/07/2019	09:13:56	1080	7	180	69.5442
31/07/2019	09:13:57	1081	7	181	69.5442
31/07/2019	09:13:57	1082	7	182	69.5259
31/07/2019	09:13:58	1083	7	183	69.5259
31/07/2019	09:13:59	1084	7	184	69.5076
31/07/2019	09:13:59	1085	7	185	69.4893
31/07/2019	09:14:00	1086	7	186	69.4893
31/07/2019	09:14:00	1087	7	187	69.4893
31/07/2019	09:14:01	1088	7	188	69.471
31/07/2019	09:14:01	1089	7	189	69.471
31/07/2019	09:14:02	1090	7	190	69.471
31/07/2019	09:14:02	1091	7	191	69.4527
31/07/2019	09:14:03	1092	7	192	69.4527
31/07/2019	09:14:03	1093	7	193	69.4344
31/07/2019	09:14:04	1094	7	194	69.4344
31/07/2019	09:14:04	1095	7	195	69.4344
31/07/2019	09:14:05	1096	7	196	69.4161
31/07/2019	09:14:05	1097	7	197	69.4161
31/07/2019	09:14:06	1098	7	198	69.3978
31/07/2019	09:14:07	1099	7	199	69.3978
[truncated: 137,501 more rows]

## Sheet: curves
Sum of Pressure (kPa)	Column Labels
Row Labels	1	2	3	4	5	6	7	8	9	10	11	12	13	14	15	16	17	18	19	20	21	22	23	24	25	26	27	28	29	30	31	32	33	34	35	36	37	38	39	40	41	42	43	44	45	46	47	48	49
1	-0.4716	2.0904	2.1636	1.944	2.2185	1.9806	2.2734	2.0904	2.127	2.0721	2.0538	2.0355	2.0172	1.9989	2.0721	2.0904	2.0538	2.0355	2.0355	2.0355	2.127	2.0721	2.0538	2.0721	2.0904	2.0904	1.9989	2.0721	2.1453	2.127	2.0904	2.127	2.0904	2.0355	2.0721	2.0721	2.0538	2.0538	2.0538	2.0721	2.1087	2.0904	2.1087	2.1636	2.1636	2.127	2.1087	2.2002	2.127
2	72.1977	72.4356	72.5454	73.0761	72.6918	72.5637	72.4905	72.6369	72.5088	72.5088	72.5088	72.582	72.5454	72.5637	72.6186	72.6552	72.5271	72.4905	72.5271	72.5454	72.6003	72.4173	72.4356	72.5088	72.4173	72.3807	72.4722	72.9297	72.4173	72.5088	72.4722	72.399	72.4173	72.4905	72.5271	72.5454	72.4722	72.8199	72.6003	72.6552	72.6552	72.6186	72.6003	72.582	72.5637	72.5088	72.6735	72.7467	72.6735
3	71.85	72.0696	72.1611	72.6552	72.3075	72.1611	72.0696	72.216	72.1245	72.1062	72.0513	72.1428	72.1428	72.1611	72.1794	72.216	72.1062	72.0513	72.1428	72.1428	72.1611	71.9964	72.0147	72.0696	72.0147	71.9598	72.0696	72.4905	71.9781	72.0696	72.0696	71.9964	71.9781	72.0696	72.0879	72.1428	72.0513	72.399	72.1977	72.2343	72.216	72.216	72.1794	72.1611	72.1428	72.1062	72.2526	72.3258	72.2526
4	71.7585	71.9598	72.0696	72.5454	72.216	72.033	71.9598	72.0879	71.9964	71.9781	71.9232	72.0147	72.0147	72.0513	72.0513	72.1062	71.9781	71.9415	72.0147	72.0147	72.033	71.8866	71.8866	71.9415	71.8866	71.8317	71.9415	72.3624	71.85	71.9232	71.9415	71.8683	71.85	71.9415	71.9598	72.0147	71.9415	72.2709	72.0879	72.1245	72.1062	72.1062	72.0513	72.033	72.033	71.9781	72.1428	72.1977	72.1428
5	71.6853	71.8866	71.9781	72.4722	72.1245	71.9598	71.8683	71.9964	71.9049	71.8866	71.85	71.9415	71.9232	71.9598	71.9781	72.0147	71.9049	71.85	71.9232	71.9415	71.9415	71.7951	71.8134	71.8683	71.8134	71.7585	71.85	72.2892	71.7768	71.85	71.8683	71.7768	71.7768	71.8683	71.8866	71.9415	71.85	72.1977	71.9964	72.033	72.033	72.0147	71.9781	71.9415	71.9415	71.9049	72.0513	72.1245	72.0513
6	71.6487	71.85	71.9232	72.399	72.0513	71.8866	71.7951	71.9232	71.85	71.8134	71.7768	71.8683	71.8683	71.9049	71.9049	71.9415	71.8317	71.7768	71.8683	71.8683	71.8866	71.7402	71.7402	71.7951	71.7402	71.7036	71.7951	72.216	71.7036	71.7951	71.7951	71.7219	71.7036	71.7951	71.8134	71.8866	71.7951	72.1245	71.9415	71.9781	71.9598	71.9415	71.9232	71.8866	71.8866	71.8317	71.9781	72.0513	71.9781
7	71.5938	71.7951	71.8866	72.3441	71.9964	71.8134	71.7402	71.8683	71.7768	71.7768	71.7219	71.8134	71.8134	71.85	71.85	71.9049	71.7768	71.7219	71.8134	71.8134	71.8317	71.6853	71.6853	71.7402	71.6853	71.6487	71.7402	72.1611	71.667	71.7402	71.7402	71.667	71.6487	71.7402	71.7585	71.8134	71.7402	72.0696	71.8866	71.9232	71.9049	71.8866	71.85	71.8317	71.8317	71.7768	71.9415	71.9964	71.9232
8	71.5572	71.7585	71.8317	72.3075	71.9598	71.7585	71.6853	71.8317	71.7402	71.7219	71.667	71.7585	71.7585	71.7951	71.8134	71.85	71.7402	71.6853	71.7585	71.7768	71.7768	71.6304	71.6487	71.7036	71.6487	71.5938	71.6853	72.1062	71.6121	71.6853	71.6853	71.6121	71.5938	71.7036	71.7219	71.7768	71.6853	72.033	71.8317	71.8683	71.8683	71.85	71.8134	71.7768	71.7768	71.7402	71.8866	71.9415	71.8683
9	71.5206	71.7219	71.8134	72.2526	71.9049	71.7219	71.6304	71.7768	71.6853	71.667	71.6304	71.7219	71.7219	71.7585	71.7585	71.8134	71.6853	71.6304	71.7219	71.7219	71.7402	71.5938	71.5938	71.667	71.6121	71.5572	71.6487	72.0696	71.5572	71.6487	71.6487	71.5755	71.5572	71.6487	71.667	71.7219	71.6487	71.9781	71.7951	71.8317	71.8317	71.7951	71.7585	71.7402	71.7402	71.7036	71.85	71.9049	71.8317
10	71.484	71.7036	71.7768	72.216	71.8683	71.667	71.5938	71.7402	71.6487	71.6304	71.5938	71.6853	71.6853	71.7219	71.7219	71.7768	71.6487	71.5938	71.6853	71.6853	71.7036	71.5572	71.5572	71.6304	71.5755	71.5206	71.6121	72.0147	71.5206	71.6121	71.5938	71.5389	71.5206	71.6121	71.6304	71.6853	71.5938	71.9415	71.7585	71.7951	71.7951	71.7585	71.7219	71.7036	71.7036	71.6487	71.8134	71.85	71.7951
11	71.4474	71.667	71.7402	72.1794	71.8317	71.6304	71.5572	71.7036	71.6121	71.5938	71.5572	71.6487	71.6487	71.6853	71.6853	71.7402	71.6121	71.5572	71.6487	71.6487	71.667	71.5206	71.5389	71.5938	71.5389	71.484	71.5755	71.9781	71.5023	71.5755	71.5572	71.5023	71.484	71.5755	71.5938	71.6487	71.5755	71.9049	71.7219	71.7585	71.7585	71.7219	71.6853	71.667	71.667	71.6121	71.7768	71.8134	71.7768
12	71.4108	71.6304	71.7036	72.1428	71.7951	71.5938	71.5206	71.667	71.5755	71.5572	71.5206	71.6121	71.6121	71.6487	71.6487	71.7036	71.5755	71.5389	71.6304	71.6304	71.6304	71.484	71.5023	71.5572	71.5023	71.4474	71.5389	71.9415	71.4657	71.5389	71.5389	71.4657	71.4474	71.5389	71.5572	71.6121	71.5389	71.8683	71.6853	71.7219	71.7219	71.6853	71.6487	71.6304	71.6304	71.5938	71.7402	71.7768	71.7219
13	71.3925	71.6121	71.6853	72.1062	71.7585	71.5755	71.484	71.6304	71.5389	71.5206	71.484	71.5938	71.5938	71.6121	71.6304	71.667	71.5572	71.5023	71.5755	71.5938	71.5938	71.4474	71.4657	71.5206	71.4657	71.4291	71.5023	71.9232	71.4291	71.5023	71.5023	71.4291	71.4108	71.5206	71.5389	71.5938	71.5023	71.8317	71.6487	71.6853	71.7036	71.667	71.6304	71.5938	71.6121	71.5572	71.7036	71.7585	71.7036
14	71.3742	71.5755	71.6487	72.0696	71.7402	71.5206	71.4657	71.5938	71.5023	71.5023	71.4657	71.5389	71.5572	71.5938	71.5938	71.6304	71.5206	71.4657	71.5572	71.5572	71.5755	71.4291	71.4474	71.5023	71.4474	71.3925	71.484	71.8866	71.4108	71.4657	71.4657	71.4108	71.3742	71.484	71.5023	71.5389	71.4657	71.8134	71.6304	71.6487	71.667	71.6304	71.5938	71.5572	71.5755	71.5389	71.6853	71.7219	71.667
15	71.3376	71.5572	71.6304	72.0513	71.7036	71.5023	71.4291	71.5755	71.484	71.4657	71.4291	71.5206	71.5206	71.5572	71.5755	71.6121	71.484	71.4474	71.5389	71.5389	71.5389	71.3925	71.4108	71.4657	71.4108	71.3742	71.4474	71.85	71.3742	71.4474	71.4291	71.3742	71.3559	71.4657	71.4657	71.5206	71.4474	71.7768	71.5938	71.6304	71.6487	71.6121	71.5755	71.5389	71.5389	71.5023	71.6487	71.6853	71.6487
16	71.3193	71.5206	71.5938	72.0147	71.667	71.4657	71.3925	71.5389	71.4474	71.4291	71.4108	71.5023	71.5023	71.5389	71.5389	71.5755	71.4657	71.4108	71.5023	71.5023	71.5206	71.3742	71.3925	71.4474	71.3925	71.3376	71.4108	71.8134	71.3376	71.4108	71.4108	71.3559	71.3193	71.4291	71.4291	71.484	71.4108	71.7402	71.5572	71.5938	71.6121	71.5755	71.5389	71.5023	71.5206	71.4657	71.6304	71.667	71.6121
17	71.301	71.5206	71.5755	71.9781	71.6487	71.4474	71.3742	71.5206	71.4108	71.4108	71.3742	71.4657	71.4657	71.5023	71.5206	71.5572	71.4474	71.3925	71.484	71.484	71.5023	71.3376	71.3559	71.4108	71.3559	71.3193	71.3925	71.7951	71.3193	71.3925	71.3925	71.3193	71.301	71.3925	71.4108	71.4657	71.3925	71.7219	71.5389	71.5572	71.5938	71.5389	71.5206	71.484	71.5023	71.4474	71.6121	71.6487	71.5755
18	71.2644	71.5023	71.5572	71.9598	71.6304	71.4108	71.3376	71.484	71.3925	71.3742	71.3559	71.4474	71.4474	71.484	71.484	71.5389	71.4108	71.3559	71.4474	71.4657	71.4657	71.3193	71.3376	71.3925	71.3376	71.301	71.3742	71.7585	71.2827	71.3742	71.3559	71.301	71.2644	71.3742	71.3925	71.4291	71.3559	71.7036	71.5206	71.5389	71.5572	71.5206	71.484	71.4657	71.4657	71.4108	71.5755	71.6121	71.5572
19	71.2644	71.4657	71.5389	71.9415	71.6121	71.3925	71.3193	71.4657	71.3559	71.3559	71.3376	71.4108	71.4108	71.4657	71.4657	71.5206	71.3925	71.3559	71.4291	71.4291	71.4474	71.301	71.3193	71.3559	71.3193	71.2644	71.3376	71.7402	71.2644	71.3376	71.3376	71.2644	71.2461	71.3559	71.3742	71.4108	71.3376	71.667	71.484	71.5206	71.5389	71.484	71.4657	71.4291	71.4474	71.3925	71.5572	71.5755	71.5389
20	71.2461	71.4474	71.5206	71.9049	71.5755	71.3742	71.301	71.4474	71.3559	71.3376	71.301	71.3925	71.3925	71.4291	71.4291	71.484	71.3742	71.3193	71.4108	71.4108	71.4291	71.2827	71.2827	71.3376	71.301	71.2461	71.3193	71.7219	71.2461	71.3193	71.301	71.2461	71.2278	71.3193	71.3376	71.3925	71.301	71.6487	71.4657	71.484	71.5206	71.4657	71.4474	71.4108	71.4291	71.3742	71.5206	71.5572	71.5023
21	71.2095	71.4291	71.5023	71.8866	71.5572	71.3376	71.2644	71.4108	71.3193	71.3193	71.2827	71.3742	71.3742	71.4108	71.4291	71.4657	71.3376	71.301	71.3925	71.3925	71.3925	71.2461	71.2644	71.3193	71.2644	71.2278	71.301	71.6853	71.2278	71.301	71.2827	71.2278	71.1912	71.301	71.301	71.3559	71.2827	71.6304	71.4474	71.4657	71.5023	71.4474	71.4108	71.3742	71.4108	71.3559	71.5023	71.5389	71.484
22	71.2095	71.4108	71.484	71.8683	71.5389	71.3193	71.2461	71.3925	71.301	71.2827	71.2644	71.3559	71.3559	71.3925	71.3925	71.4474	71.3193	71.2827	71.3559	71.3559	71.3925	71.2278	71.2461	71.301	71.2461	71.1912	71.2827	71.667	71.1912	71.2827	71.2644	71.1912	71.1729	71.2827	71.2827	71.3376	71.2644	71.6121	71.4108	71.4474	71.484	71.4291	71.3925	71.3559	71.3925	71.3193	71.484	71.5023	71.4657
23	71.1729	71.3925	71.4474	71.85	71.5206	71.301	71.2278	71.3742	71.2827	71.2644	71.2461	71.3376	71.3376	71.3742	71.3742	71.4291	71.301	71.2644	71.3376	71.3559	71.3559	71.2095	71.2278	71.2827	71.2278	71.1729	71.2461	71.6487	71.1729	71.2461	71.2461	71.1729	71.1546	71.2644	71.2644	71.3193	71.2461	71.5938	71.3925	71.4291	71.4657	71.4108	71.3742	71.3376	71.3559	71.301	71.4657	71.484	71.4474
24	71.1546	71.3742	71.4291	71.8134	71.5023	71.2827	71.2095	71.3559	71.2644	71.2461	71.2095	71.3193	71.301	71.3559	71.3559	71.3925	71.2827	71.2461	71.3193	71.3376	71.3376	71.1912	71.1912	71.2644	71.2095	71.1546	71.2278	71.6304	71.1546	71.2278	71.2095	71.1546	71.1363	71.2278	71.2461	71.2827	71.2278	71.5572	71.3742	71.3925	71.4474	71.3925	71.3559	71.3193	71.3376	71.2827	71.4474	71.4657	71.4108
25	71.1363	71.3559	71.4108	71.8134	71.484	71.2461	71.1912	71.3376	71.2461	71.2278	71.2095	71.301	71.2827	71.3376	71.3376	71.3742	71.2644	71.2278	71.301	71.301	71.3193	71.1729	71.1912	71.2461	71.1912	71.1363	71.2095	71.6121	71.1363	71.2095	71.1912	71.1363	71.118	71.2095	71.2278	71.2827	71.1912	71.5389	71.3559	71.3742	71.4291	71.3742	71.3376	71.301	71.3193	71.2644	71.4291	71.4474	71.3925
26	71.118	71.3376	71.3925	71.7768	71.4474	71.2278	71.1546	71.3193	71.2095	71.2095	71.1729	71.2644	71.2644	71.3193	71.3193	71.3559	71.2461	71.1912	71.2827	71.2827	71.301	71.1546	71.1729	71.2278	71.1729	71.118	71.1912	71.5938	71.118	71.1912	71.1729	71.118	71.0814	71.1912	71.2095	71.2461	71.1729	71.5206	71.3376	71.3559	71.4108	71.3376	71.3193	71.2827	71.301	71.2461	71.4108	71.4291	71.3742
27	71.118	71.3193	71.3925	71.7585	71.4291	71.2095	71.1546	71.301	71.2095	71.1912	71.1729	71.2461	71.2644	71.2827	71.301	71.3376	71.2278	71.1729	71.2644	71.2827	71.2827	71.118	71.1546	71.1912	71.1546	71.0997	71.1729	71.5572	71.0997	71.1729	71.1546	71.0997	71.0631	71.1729	71.1729	71.2461	71.1546	71.5023	71.3193	71.3376	71.3925	71.3193	71.2827	71.2461	71.2827	71.2278	71.3925	71.3925	71.3559
28	71.0997	71.301	71.3742	71.7402	71.4108	71.1912	71.118	71.2827	71.1729	71.1729	71.1546	71.2461	71.2278	71.2827	71.2827	71.3193	71.2095	71.1546	71.2461	71.2461	71.2644	71.0997	71.118	71.1729	71.1363	71.0814	71.1546	71.5389	71.0814	71.1546	71.1363	71.0631	71.0448	71.1546	71.1546	71.2095	71.1363	71.4657	71.301	71.3193	71.3742	71.301	71.2644	71.2278	71.2644	71.2095	71.3559	71.3925	71.3376
29	71.0814	71.2827	71.3559	71.7219	71.3925	71.1729	71.0997	71.2644	71.1546	71.1546	71.1363	71.2095	71.2095	71.2644	71.2644	71.301	71.1912	71.1363	71.2278	71.2461	71.2461	71.0997	71.0997	71.1729	71.118	71.0631	71.1363	71.5206	71.0631	71.1363	71.118	71.0631	71.0265	71.1363	71.1363	71.1912	71.118	71.4474	71.2827	71.301	71.3559	71.2827	71.2461	71.2095	71.2461	71.1912	71.3376	71.3559	71.3193
30	71.0631	71.2827	71.3376	71.7036	71.3742	71.1546	71.0814	71.2461	71.1363	71.1363	71.0997	71.1912	71.1912	71.2461	71.2461	71.2827	71.1729	71.118	71.2095	71.2278	71.2278	71.0814	71.0997	71.1546	71.0997	71.0448	71.0997	71.5023	71.0448	71.118	71.0997	71.0448	71.0082	71.118	71.118	71.1729	71.0997	71.4291	71.2644	71.2827	71.3376	71.2644	71.2461	71.1912	71.2278	71.1729	71.3193	71.3559	71.301
31	71.0448	71.2461	71.3193	71.6853	71.3559	71.1363	71.0631	71.2095	71.118	71.118	71.0997	71.1729	71.1729	71.2095	71.2278	71.2644	71.1546	71.0997	71.1912	71.2095	71.2095	71.0631	71.0814	71.118	71.0814	71.0265	71.0814	71.484	71.0265	71.0997	71.0814	71.0265	70.9899	71.0997	71.0997	71.1546	71.0814	71.4291	71.2461	71.2644	71.3193	71.2461	71.2095	71.1729	71.2278	71.1546	71.301	71.3193	71.2827
32	71.0265	71.2461	71.301	71.667	71.3376	71.118	71.0448	71.2095	71.0997	71.0997	71.0814	71.1729	71.1729	71.2095	71.2095	71.2461	71.1363	71.0997	71.1729	71.1912	71.1912	71.0265	71.0631	71.118	71.0631	71.0082	71.0814	71.4657	71.0082	71.0814	71.0448	70.9899	70.9716	71.0814	71.0814	71.1363	71.0631	71.3925	71.2278	71.2461	71.301	71.2278	71.1912	71.1546	71.2095	71.1363	71.301	71.3193	71.2644
33	71.0082	71.2278	71.2827	71.6487	71.3193	71.0814	71.0448	71.1912	71.0997	71.0814	71.0631	71.1546	71.1546	71.1912	71.1912	71.2278	71.118	71.0814	71.1546	71.1546	71.1729	71.0265	71.0448	71.0997	71.0448	71.0082	71.0631	71.4474	70.9899	71.0631	71.0265	70.9899	70.9533	71.0631	71.0631	71.118	71.0448	71.3742	71.2095	71.2278	71.2827	71.2095	71.1729	71.1363	71.1912	71.118	71.2827	71.2827	71.2461
34	71.0082	71.2278	71.2827	71.6304	71.3193	71.0814	71.0082	71.1729	71.0814	71.0631	71.0448	71.1363	71.1363	71.1729	71.1912	71.2095	71.0997	71.0631	71.1363	71.1546	71.1546	71.0082	71.0265	71.0814	71.0265	70.9716	71.0448	71.4291	70.9716	71.0448	71.0082	70.9716	70.935	71.0448	71.0631	71.0997	71.0265	71.3559	71.1912	71.2095	71.2827	71.1912	71.1546	71.118	71.1729	71.0997	71.2644	71.2644	71.2278
35	70.9899	71.1912	71.2644	71.6121	71.301	71.0631	71.0082	71.1546	71.0631	71.0448	71.0265	71.118	71.118	71.1546	71.1546	71.1912	71.0814	71.0448	71.118	71.1363	71.1363	70.9899	71.0082	71.0631	71.0082	70.9716	71.0265	71.4108	70.9533	71.0265	71.0082	70.9533	70.9167	71.0448	71.0265	71.0814	71.0082	71.3376	71.1729	71.1912	71.2461	71.1729	71.1363	71.0997	71.1546	71.0814	71.2461	71.2461	71.2095
36	70.9533	71.1912	71.2461	71.5938	71.2827	71.0448	70.9899	71.1363	71.0448	71.0265	71.0082	71.0997	71.0997	71.1363	71.1546	71.1912	71.0631	71.0265	71.0997	71.118	71.1363	70.9716	70.9899	71.0448	70.9899	70.9533	71.0082	71.3925	70.935	71.0265	70.9899	70.935	70.8984	71.0265	71.0082	71.0631	70.9899	71.3193	71.1546	71.1729	71.2461	71.1729	71.118	71.0814	71.1363	71.0631	71.2278	71.2278	71.1912
37	70.9533	71.1729	71.2278	71.5755	71.2644	71.0265	70.9716	71.118	71.0265	71.0082	70.9899	71.0814	71.0814	71.118	71.1363	71.1546	71.0448	71.0082	71.0997	71.0997	71.118	70.9533	70.9716	71.0265	70.9899	70.935	70.9899	71.3925	70.9167	71.0082	70.9716	70.9167	70.8801	71.0082	70.9899	71.0448	70.9716	71.301	71.1363	71.1546	71.2278	71.1363	71.118	71.0631	71.118	71.0448	71.2095	71.2095	71.1729
38	70.935	71.1546	71.2095	71.5572	71.2461	71.0082	70.9533	71.0997	71.0082	71.0082	70.9716	71.0631	71.0631	71.118	71.118	71.1546	71.0448	70.9899	71.0631	71.0814	71.0997	70.9533	70.9533	71.0082	70.9716	70.9167	70.9716	71.3559	70.9167	70.9899	70.9533	70.8984	70.8618	70.9716	70.9716	71.0265	70.9533	71.301	71.118	71.1363	71.2278	71.1363	71.0997	71.0631	71.0997	71.0265	71.1912	71.2095	71.1546
39	70.935	71.1363	71.2095	71.5389	71.2278	70.9899	70.935	71.0997	70.9899	70.9899	70.9716	71.0631	71.0448	71.0997	71.0997	71.1363	71.0265	70.9716	71.0631	71.0631	71.0814	70.9167	70.935	70.9899	70.9533	70.8984	70.9533	71.3376	70.8984	70.9716	70.935	70.8801	70.8435	70.9716	70.9716	71.0082	70.935	71.2644	71.0997	71.118	71.1912	71.118	71.0814	71.0265	71.0814	71.0265	71.1729	71.1912	71.1363
40	70.9167	71.1363	71.1912	71.5206	71.2095	70.9899	70.9167	71.0631	70.9716	70.9716	70.9533	71.0265	71.0448	71.0814	71.0814	71.118	71.0082	70.9716	71.0448	71.0631	71.0631	70.8984	70.935	70.9899	70.935	70.8801	70.935	71.3193	70.8801	70.9533	70.9167	70.8618	70.8252	70.9533	70.935	70.9899	70.935	71.2644	71.0814	71.0997	71.1912	71.0997	71.0631	71.0265	71.0814	70.9899	71.1729	71.1729	71.118
41	70.8984	71.118	71.1729	71.5023	71.1912	70.9716	70.8984	71.0448	70.9716	70.9533	70.935	71.0265	71.0265	71.0631	71.0814	71.0997	70.9899	70.9533	71.0265	71.0448	71.0448	70.8984	70.9167	70.9716	70.9167	70.8618	70.9167	71.301	70.8618	70.935	70.8984	70.8435	70.8069	70.935	70.935	70.9716	70.9167	71.2461	71.0814	71.0997	71.1729	71.0814	71.0448	71.0082	71.0631	70.9899	71.1546	71.1546	71.118
42	70.8984	71.0997	71.1729	71.484	71.1912	70.9533	70.8801	71.0448	70.9533	70.935	70.9167	71.0082	71.0082	71.0448	71.0631	71.0814	70.9716	70.935	71.0082	71.0265	71.0448	70.8801	70.8984	70.9533	70.8984	70.8435	70.9167	71.301	70.8435	70.9167	70.8801	70.8252	70.7886	70.9167	70.9167	70.9533	70.8984	71.2278	71.0631	71.0814	71.1546	71.0631	71.0265	70.9899	71.0448	70.9716	71.1363	71.1363	71.0997
43	70.8801	71.0814	71.1546	71.484	71.1729	70.935	70.8801	71.0265	70.935	70.9167	70.8984	70.9899	70.9899	71.0448	71.0448	71.0814	70.9716	70.9167	71.0082	71.0082	71.0265	70.8618	70.8801	70.935	70.8984	70.8435	70.8984	71.2827	70.8252	70.8984	70.8801	70.8252	70.7703	70.8984	70.8984	70.9533	70.8801	71.2095	71.0448	71.0631	71.1363	71.0448	71.0082	70.9716	71.0448	70.9533	71.118	71.118	71.0814
44	70.8618	71.0631	71.1546	71.4657	71.1546	70.9167	70.8618	71.0265	70.9167	70.8984	70.8801	70.9899	70.9716	71.0265	71.0448	71.0631	70.9533	70.8984	70.9899	70.9899	71.0082	70.8435	70.8801	70.9167	70.8801	70.8252	70.8801	71.2644	70.8069	70.8801	70.8618	70.8069	70.752	70.8801	70.8801	70.935	70.8618	71.1912	71.0265	71.0448	71.1363	71.0265	71.0082	70.9533	71.0265	70.935	71.0997	71.0997	71.0631
45	70.8435	71.0631	71.118	71.4474	71.1363	70.9167	70.8435	71.0082	70.8984	70.8801	70.8618	70.9716	70.9533	71.0082	71.0265	71.0448	70.935	70.8984	70.9716	70.9899	70.9899	70.8435	70.8435	70.9167	70.8618	70.8252	70.8618	71.2461	70.7886	70.8801	70.8435	70.7886	70.7337	70.8618	70.8618	70.9167	70.8435	71.1912	71.0082	71.0265	71.118	71.0265	70.9716	70.935	71.0082	70.9167	71.0814	71.0997	71.0448
46	70.8435	71.0448	71.118	71.4474	71.1363	70.8984	70.8252	70.9899	70.8801	70.8618	70.8618	70.9533	70.9533	70.9899	71.0082	71.0265	70.9167	70.8801	70.9533	70.9716	70.9899	70.8252	70.8435	70.8984	70.8618	70.7886	70.8435	71.2278	70.7886	70.8618	70.8252	70.7703	70.7337	70.8435	70.8618	70.8984	70.8252	71.1729	70.9899	71.0082	71.118	71.0082	70.9716	70.935	70.9899	70.8984	71.0814	71.0631	71.0265
47	70.8252	71.0265	71.0997	71.4291	71.118	70.8801	70.8252	70.9716	70.8801	70.8618	70.8435	70.935	70.935	70.9899	70.9899	71.0082	70.9167	70.8618	70.935	70.9716	70.9716	70.8069	70.8252	70.8801	70.8435	70.7886	70.8252	71.2278	70.7703	70.8435	70.8069	70.752	70.7154	70.8435	70.8252	70.8801	70.8252	71.1546	70.9899	70.9899	71.0997	70.9899	70.9533	70.9167	70.9899	70.8984	71.0631	71.0631	71.0265
48	70.8252	71.0265	71.0814	71.4108	71.0997	70.8618	70.8069	70.9533	70.8618	70.8435	70.8435	70.9167	70.9167	70.9716	70.9716	70.9899	70.8984	70.8618	70.935	70.935	70.9533	70.7886	70.8069	70.8801	70.8252	70.7703	70.8069	71.1912	70.752	70.8252	70.8069	70.752	70.6971	70.8069	70.8069	70.8618	70.8069	71.1363	70.9716	70.9716	71.0814	70.9716	70.935	70.8984	70.9716	70.8801	71.0448	71.0448	71.0082
49	70.8069	71.0082	71.0814	71.3925	71.0814	70.8618	70.7886	70.9533	70.8435	70.8252	70.8252	70.8984	70.8984	70.9533	70.9533	70.9899	70.8801	70.8435	70.9167	70.935	70.935	70.7703	70.8069	70.8435	70.8069	70.752	70.8069	71.1912	70.7337	70.8252	70.7703	70.7337	70.6788	70.8069	70.8069	70.8435	70.7886	71.118	70.9533	70.9533	71.0631	70.9716	70.935	70.8801	70.9533	70.8618	71.0448	71.0265	70.9899
50	70.7886	70.9899	71.0631	71.3925	71.0631	70.8435	70.7703	70.935	70.8252	70.8069	70.8069	70.8984	70.8984	70.935	70.9533	70.9716	70.8618	70.8252	70.9167	70.9167	70.935	70.7703	70.7886	70.8435	70.8069	70.752	70.7886	71.1729	70.7154	70.7886	70.752	70.7154	70.6605	70.8069	70.7886	70.8252	70.7703	71.0997	70.9533	70.9533	71.0631	70.9533	70.9167	70.8618	70.935	70.8435	71.0082	71.0082	70.9716
51	70.7886	70.9899	71.0448	71.3742	71.0631	70.8252	70.7703	70.9167	70.8252	70.8069	70.8069	70.8801	70.8801	70.9167	70.935	70.9533	70.8618	70.8069	70.8984	70.8984	70.9167	70.752	70.7703	70.8252	70.7886	70.7337	70.7703	71.1546	70.7154	70.7886	70.752	70.6971	70.6605	70.7703	70.7703	70.8252	70.752	71.0814	70.935	70.935	71.0448	70.935	70.8984	70.8435	70.9167	70.8252	71.0082	70.9899	70.9533
52	70.7703	70.9716	71.0448	71.3559	71.0448	70.8069	70.752	70.9167	70.8069	70.7886	70.7886	70.8618	70.8618	70.9167	70.9167	70.9533	70.8435	70.7886	70.8801	70.8801	70.8984	70.7337	70.752	70.8069	70.7703	70.7154	70.752	71.1363	70.6971	70.7703	70.7337	70.6971	70.6422	70.7703	70.752	70.8069	70.7337	71.0814	70.9167	70.9167	71.0265	70.9167	70.8801	70.8435	70.9167	70.8252	70.9899	70.9716	70.9533
53	70.752	70.9533	71.0265	71.3376	71.0265	70.8069	70.7337	70.8984	70.7886	70.7886	70.7703	70.8618	70.8435	70.8984	70.8984	70.935	70.8252	70.7703	70.8618	70.8801	70.8801	70.7337	70.752	70.8069	70.752	70.7154	70.752	71.1363	70.6788	70.752	70.7154	70.6788	70.6239	70.752	70.752	70.7886	70.7154	71.0631	70.8984	70.8984	71.0082	70.9167	70.8801	70.8252	70.8984	70.8252	70.9899	70.9716	70.935
54	70.752	70.9533	71.0082	71.3376	71.0265	70.7886	70.7154	70.8801	70.7886	70.7703	70.752	70.8435	70.8252	70.8801	70.8984	70.9167	70.8069	70.7703	70.8435	70.8618	70.8801	70.7154	70.7337	70.7886	70.752	70.6788	70.7337	71.0997	70.6788	70.752	70.7154	70.6605	70.6056	70.7337	70.7337	70.7886	70.6971	71.0448	70.8984	70.8984	71.0082	70.8984	70.8618	70.8069	70.8801	70.8069	70.9716	70.9533	70.9167
55	70.7337	70.935	71.0082	71.3193	71.0082	70.7703	70.7154	70.8618	70.7703	70.752	70.752	70.8252	70.8069	70.8801	70.8801	70.8984	70.8069	70.752	70.8252	70.8435	70.8618	70.6971	70.7337	70.7703	70.7337	70.6788	70.7154	71.0997	70.6605	70.7337	70.6788	70.6422	70.5873	70.7154	70.7154	70.7703	70.6971	71.0265	70.8801	70.8801	70.9899	70.8801	70.8435	70.7886	70.8801	70.7886	70.9533	70.935	70.9167
56	70.7154	70.9167	70.9899	71.301	70.9899	70.752	70.6971	70.8435	70.752	70.7337	70.7337	70.8252	70.8069	70.8618	70.8801	70.8984	70.7886	70.752	70.8252	70.8435	70.8435	70.6788	70.6971	70.7703	70.7154	70.6605	70.6971	71.0814	70.6422	70.7154	70.6788	70.6422	70.5873	70.7154	70.6971	70.7337	70.6788	71.0265	70.8618	70.8618	70.9716	70.8618	70.8252	70.7703	70.8618	70.7703	70.935	70.9167	70.8984
57	70.7154	70.9167	70.9899	71.301	70.9899	70.752	70.6788	70.8435	70.752	70.7337	70.7154	70.8069	70.7886	70.8618	70.8618	70.8801	70.7703	70.7337	70.8069	70.8252	70.8435	70.6788	70.6971	70.752	70.6971	70.6605	70.6971	71.0631	70.6422	70.6971	70.6605	70.6239	70.569	70.6971	70.6971	70.7337	70.6605	70.9899	70.8435	70.8435	70.9716	70.8618	70.8252	70.7703	70.8435	70.7703	70.935	70.9167	70.8801
58	70.6971	70.8984	70.9716	71.2827	70.9716	70.7337	70.6605	70.8252	70.7337	70.7154	70.6971	70.8069	70.7703	70.8435	70.8435	70.8618	70.7703	70.7154	70.8069	70.8069	70.8252	70.6605	70.6788	70.7337	70.6971	70.6422	70.6788	71.0631	70.6239	70.6971	70.6422	70.6056	70.5507	70.6788	70.6788	70.7154	70.6422	70.9899	70.8435	70.8252	70.9533	70.8435	70.8069	70.752	70.8435	70.752	70.9167	70.8984	70.8618
59	70.6971	70.8984	70.9533	71.2644	70.9533	70.7154	70.6605	70.8252	70.7154	70.6971	70.6971	70.7886	70.7703	70.8252	70.8252	70.8618	70.752	70.6971	70.7886	70.8069	70.8069	70.6605	70.6788	70.7337	70.6788	70.6239	70.6605	71.0448	70.6056	70.6788	70.6422	70.6056	70.5324	70.6788	70.6605	70.6971	70.6239	70.9716	70.8252	70.8252	70.9533	70.8252	70.7886	70.7337	70.8252	70.7337	70.8984	70.8801	70.8435
60	70.6788	70.8801	70.9533	71.2644	70.935	70.6971	70.6422	70.8069	70.7154	70.6971	70.6788	70.7703	70.752	70.8252	70.8252	70.8435	70.7337	70.6971	70.7703	70.7886	70.8069	70.6422	70.6605	70.7154	70.6788	70.6239	70.6605	71.0448	70.5873	70.6788	70.6239	70.5873	70.5324	70.6605	70.6422	70.6971	70.6239	70.9533	70.8069	70.8069	70.935	70.8252	70.7703	70.7337	70.8069	70.7154	70.8984	70.8618	70.8435
61	70.6788	70.8618	70.935	71.2461	70.935	70.6971	70.6422	70.7886	70.6971	70.6788	70.6605	70.752	70.752	70.8069	70.8069	70.8252	70.7337	70.6788	70.7703	70.7886	70.7886	70.6239	70.6422	70.6971	70.6605	70.6056	70.6422	71.0265	70.5873	70.6605	70.6056	70.569	70.5141	70.6422	70.6422	70.6605	70.6056	70.9533	70.7886	70.7886	70.935	70.8069	70.7703	70.7154	70.8069	70.6971	70.8801	70.8618	70.8252
62	70.6605	70.8618	70.9167	71.2278	70.9167	70.6788	70.6239	70.7886	70.6788	70.6605	70.6605	70.752	70.7337	70.7886	70.8069	70.8069	70.7154	70.6788	70.752	70.7703	70.7886	70.6239	70.6239	70.6971	70.6422	70.5873	70.6239	71.0082	70.569	70.6422	70.5873	70.5507	70.4958	70.6239	70.6239	70.6605	70.5873	70.935	70.7886	70.7703	70.9167	70.7886	70.752	70.6971	70.7886	70.6971	70.8618	70.8435	70.8069
63	70.6422	70.8435	70.9167	71.2278	70.9167	70.6788	70.6056	70.7703	70.6788	70.6605	70.6422	70.7337	70.7154	70.7886	70.7886	70.7886	70.6971	70.6605	70.7337	70.752	70.7703	70.5873	70.6239	70.6788	70.6422	70.5873	70.6239	70.9899	70.5507	70.6239	70.5873	70.5324	70.4775	70.6239	70.6056	70.6422	70.5873	70.9167	70.7703	70.752	70.8984	70.7703	70.7337	70.6788	70.7703	70.6788	70.8435	70.8252	70.7886
64	70.6422	70.8252	70.8984	71.2095	70.8984	70.6605	70.6056	70.752	70.6605	70.6422	70.6422	70.7154	70.7154	70.7703	70.7703	70.7703	70.6971	70.6422	70.7154	70.7337	70.752	70.5873	70.6239	70.6605	70.6239	70.569	70.5873	70.9716	70.5324	70.6239	70.569	70.5324	70.4775	70.6056	70.5873	70.6422	70.569	70.8984	70.752	70.7337	70.8984	70.7703	70.7337	70.6788	70.7703	70.6605	70.8435	70.8069	70.7886
65	70.6239	70.8252	70.8984	71.2095	70.8801	70.6422	70.5873	70.752	70.6422	70.6239	70.6239	70.7154	70.6971	70.752	70.752	70.7703	70.6788	70.6422	70.7154	70.7337	70.7337	70.569	70.5873	70.6605	70.6056	70.5507	70.5873	70.9716	70.5324	70.6056	70.5507	70.5141	70.4592	70.6056	70.5873	70.6239	70.5507	70.8984	70.752	70.7154	70.8801	70.752	70.7154	70.6605	70.752	70.6605	70.8435	70.8069	70.7703
66	70.6239	70.8069	70.8801	71.1912	70.8801	70.6422	70.569	70.7337	70.6422	70.6239	70.6239	70.6971	70.6788	70.752	70.752	70.752	70.6788	70.6239	70.6971	70.7154	70.7337	70.569	70.5873	70.6422	70.6056	70.5324	70.569	70.9533	70.5141	70.5873	70.5324	70.5141	70.4409	70.5873	70.569	70.6056	70.5324	70.8801	70.7337	70.7154	70.8801	70.7337	70.6971	70.6422	70.7337	70.6422	70.8252	70.7886	70.752
67	70.6056	70.8069	70.8801	71.1912	70.8618	70.6239	70.569	70.7337	70.6239	70.6056	70.5873	70.6971	70.6788	70.7337	70.7337	70.752	70.6605	70.6056	70.6971	70.7154	70.7154	70.5507	70.5873	70.6422	70.5873	70.5324	70.5507	70.935	70.5141	70.5873	70.5324	70.4958	70.4409	70.569	70.5507	70.5873	70.5324	70.8618	70.7154	70.6971	70.8618	70.7337	70.6971	70.6239	70.7337	70.6239	70.8069	70.7703	70.7337
68	70.6056	70.7886	70.8618	71.1729	70.8618	70.6056	70.5507	70.7154	70.6056	70.6056	70.5873	70.6788	70.6605	70.7154	70.7337	70.7337	70.6422	70.6056	70.6788	70.6971	70.6971	70.5324	70.569	70.6239	70.569	70.5141	70.5324	70.935	70.4958	70.569	70.5141	70.4775	70.4226	70.5507	70.5324	70.5873	70.5141	70.8618	70.6971	70.6971	70.8435	70.7154	70.6788	70.6239	70.7154	70.6239	70.7886	70.752	70.7337
69	70.5873	70.7703	70.8435	71.1546	70.8435	70.6056	70.5324	70.7154	70.5873	70.5873	70.5873	70.6605	70.6422	70.7154	70.7154	70.7337	70.6239	70.5873	70.6788	70.6971	70.6971	70.5324	70.5507	70.6056	70.569	70.5141	70.5324	70.9167	70.4775	70.569	70.4958	70.4592	70.4043	70.5507	70.5324	70.569	70.4958	70.8435	70.6971	70.6788	70.8435	70.6971	70.6605	70.6056	70.7154	70.6056	70.7886	70.7337	70.7154
70	70.5873	70.7703	70.8435	71.1546	70.8252	70.5873	70.5324	70.6971	70.5873	70.5873	70.569	70.6605	70.6422	70.6971	70.6971	70.7154	70.6239	70.569	70.6605	70.6788	70.6788	70.5141	70.5324	70.5873	70.5507	70.4958	70.5141	70.8984	70.4775	70.5507	70.4958	70.4592	70.386	70.5324	70.5141	70.5507	70.4775	70.8252	70.6788	70.6605	70.8435	70.6971	70.6422	70.5873	70.6971	70.5873	70.7703	70.7337	70.6971
71	70.569	70.752	70.8435	71.1363	70.8252	70.5873	70.5141	70.6788	70.569	70.569	70.5507	70.6422	70.6239	70.6971	70.6971	70.6971	70.6056	70.569	70.6422	70.6605	70.6788	70.4958	70.5324	70.5873	70.5507	70.4775	70.4958	70.8984	70.4592	70.5324	70.4775	70.4409	70.386	70.5141	70.4958	70.5324	70.4775	70.8069	70.6788	70.6605	70.8252	70.6788	70.6422	70.5873	70.6788	70.5873	70.752	70.7154	70.6971
72	70.569	70.752	70.8252	71.118	70.8069	70.569	70.5141	70.6605	70.569	70.569	70.5324	70.6239	70.6056	70.6788	70.6788	70.6788	70.6056	70.5507	70.6239	70.6422	70.6605	70.4958	70.5141	70.569	70.5324	70.4775	70.4775	70.8801	70.4592	70.5141	70.4592	70.4226	70.3677	70.5141	70.4958	70.5324	70.4592	70.8069	70.6605	70.6239	70.8252	70.6605	70.6239	70.569	70.6788	70.569	70.752	70.7154	70.6971
73	70.5507	70.7337	70.8069	71.118	70.8069	70.5507	70.4958	70.6605	70.5507	70.5507	70.5324	70.6239	70.6056	70.6605	70.6605	70.6788	70.5873	70.5507	70.6239	70.6422	70.6422	70.4958	70.5141	70.569	70.5324	70.4592	70.4775	70.8618	70.4226	70.5141	70.4409	70.4226	70.3494	70.4958	70.4775	70.5141	70.4592	70.7886	70.6422	70.6239	70.8069	70.6605	70.6056	70.5507	70.6788	70.569	70.7337	70.6971	70.6605
74	70.5324	70.7337	70.8069	71.0997	70.7886	70.5507	70.4775	70.6422	70.5507	70.5324	70.5324	70.6056	70.5873	70.6605	70.6605	70.6605	70.569	70.5324	70.6056	70.6239	70.6422	70.4592	70.5141	70.5507	70.5141	70.4409	70.4592	70.8618	70.4226	70.4958	70.4409	70.4043	70.3494	70.4958	70.4592	70.4958	70.4409	70.7886	70.6422	70.6056	70.8069	70.6422	70.6056	70.5507	70.6605	70.5507	70.7154	70.6788	70.6605
75	70.5324	70.7154	70.7886	71.0814	70.7703	70.5324	70.4775	70.6422	70.5324	70.5324	70.5141	70.6056	70.5873	70.6422	70.6422	70.6605	70.569	70.5141	70.5873	70.6239	70.6239	70.4592	70.4958	70.5324	70.4958	70.4409	70.4592	70.8435	70.4043	70.4775	70.4226	70.386	70.3311	70.4775	70.4592	70.4775	70.4226	70.7703	70.6239	70.6056	70.7886	70.6239	70.569	70.5324	70.6422	70.5324	70.7154	70.6605	70.6422
76	70.5141	70.6971	70.7703	71.0814	70.7703	70.5324	70.4592	70.6239	70.5141	70.5141	70.4958	70.5873	70.569	70.6422	70.6422	70.6422	70.5507	70.5141	70.569	70.6056	70.6239	70.4409	70.4775	70.5324	70.4958	70.4226	70.4409	70.8252	70.4043	70.4775	70.4043	70.386	70.3128	70.4592	70.4409	70.4775	70.4043	70.752	70.6056	70.5873	70.7703	70.6239	70.569	70.5141	70.6422	70.5141	70.6971	70.6422	70.6422
77	70.5141	70.6971	70.7703	71.0631	70.752	70.5141	70.4592	70.6056	70.5141	70.4958	70.4958	70.5873	70.5507	70.6239	70.6239	70.6422	70.5324	70.4958	70.569	70.6056	70.6056	70.4409	70.4592	70.5141	70.4775	70.4226	70.4226	70.8252	70.386	70.4592	70.4043	70.3677	70.3128	70.4592	70.4226	70.4775	70.4043	70.7337	70.6056	70.569	70.7703	70.6056	70.5507	70.5141	70.6239	70.5141	70.6971	70.6422	70.6239
78	70.4958	70.6971	70.7703	71.0631	70.7337	70.4958	70.4409	70.6056	70.4958	70.4958	70.4775	70.569	70.5507	70.6056	70.6239	70.6239	70.5324	70.4958	70.5507	70.5873	70.5873	70.4226	70.4592	70.5141	70.4775	70.4043	70.4226	70.8069	70.3677	70.4592	70.386	70.3494	70.2945	70.4409	70.4226	70.4592	70.386	70.7337	70.5873	70.569	70.752	70.5873	70.5324	70.4958	70.6056	70.4958	70.6788	70.6239	70.6056
79	70.4958	70.6788	70.752	71.0448	70.7337	70.4775	70.4226	70.5873	70.4775	70.4775	70.4775	70.5507	70.5324	70.6056	70.6056	70.6056	70.5141	70.4775	70.5507	70.5873	70.5873	70.4226	70.4409	70.4958	70.4592	70.4043	70.4043	70.8069	70.3677	70.4409	70.3677	70.3494	70.2762	70.4409	70.4043	70.4409	70.386	70.7154	70.5873	70.5507	70.752	70.5873	70.5324	70.4775	70.6056	70.4958	70.6605	70.6239	70.5873
80	70.4775	70.6605	70.752	71.0448	70.7154	70.4775	70.4226	70.5873	70.4775	70.4592	70.4592	70.5507	70.5324	70.6056	70.5873	70.5873	70.5141	70.4775	70.5324	70.569	70.5873	70.4043	70.4409	70.4775	70.4592	70.386	70.386	70.7886	70.3494	70.4226	70.3677	70.3311	70.2762	70.4226	70.386	70.4226	70.3677	70.6971	70.569	70.5324	70.7337	70.569	70.5141	70.4775	70.5873	70.4775	70.6605	70.6056	70.569
81	70.4775	70.6605	70.7337	71.0265	70.7154	70.4592	70.4043	70.569	70.4592	70.4592	70.4592	70.5324	70.5141	70.5873	70.569	70.5873	70.4958	70.4592	70.5324	70.5507	70.569	70.386	70.4226	70.4775	70.4409	70.386	70.3677	70.7703	70.3494	70.4226	70.3494	70.3311	70.2579	70.4043	70.386	70.4043	70.3494	70.6971	70.5507	70.5324	70.7337	70.569	70.5141	70.4592	70.5873	70.4592	70.6422	70.5873	70.569
82	70.4592	70.6422	70.7154	71.0265	70.6971	70.4592	70.4043	70.569	70.4592	70.4409	70.4409	70.5324	70.5141	70.569	70.569	70.569	70.4958	70.4592	70.5141	70.5324	70.569	70.386	70.4226	70.4592	70.4226	70.3677	70.3677	70.7703	70.3311	70.4043	70.3311	70.3128	70.2396	70.4043	70.3677	70.4043	70.3494	70.6788	70.5507	70.5141	70.7154	70.5507	70.4958	70.4592	70.569	70.4592	70.6422	70.569	70.569
83	70.4592	70.6239	70.7154	71.0082	70.6971	70.4409	70.386	70.5507	70.4409	70.4409	70.4226	70.5141	70.4958	70.569	70.5507	70.569	70.4775	70.4409	70.5141	70.5324	70.5507	70.3677	70.4043	70.4592	70.4226	70.3494	70.3494	70.752	70.3128	70.386	70.3311	70.2945	70.2396	70.386	70.3494	70.386	70.3311	70.6605	70.5324	70.4958	70.6971	70.5324	70.4958	70.4409	70.569	70.4409	70.6239	70.5507	70.5507
84	70.4409	70.6239	70.7154	71.0082	70.6788	70.4409	70.3677	70.5507	70.4409	70.4226	70.4226	70.5141	70.4775	70.5507	70.5507	70.5507	70.4592	70.4226	70.4958	70.5324	70.5324	70.3494	70.386	70.4409	70.4043	70.3494	70.3494	70.7337	70.3128	70.386	70.3128	70.2945	70.2213	70.3677	70.3494	70.386	70.3311	70.6422	70.5141	70.4958	70.6971	70.5324	70.4775	70.4226	70.5507	70.4226	70.6239	70.5507	70.5324
85	70.4409	70.6056	70.6971	70.9899	70.6605	70.4226	70.3677	70.5324	70.4226	70.4226	70.4043	70.4958	70.4592	70.5507	70.5324	70.5507	70.4592	70.4226	70.4775	70.5141	70.5141	70.3494	70.386	70.4409	70.4043	70.3311	70.3311	70.7337	70.2945	70.386	70.2945	70.2762	70.203	70.3677	70.3311	70.3677	70.3128	70.6422	70.5141	70.4775	70.6971	70.5141	70.4592	70.4043	70.5324	70.4226	70.6056	70.5324	70.5141
86	70.4226	70.5873	70.6788	70.9899	70.6605	70.4043	70.3494	70.5324	70.4043	70.4043	70.4043	70.4775	70.4775	70.5324	70.5324	70.5324	70.4409	70.4043	70.4775	70.4958	70.5141	70.3311	70.3677	70.4226	70.386	70.3311	70.3128	70.7154	70.2945	70.3677	70.2945	70.2762	70.1847	70.3494	70.3128	70.3494	70.3128	70.6239	70.4958	70.4592	70.6788	70.5141	70.4409	70.4043	70.5324	70.4043	70.5873	70.5324	70.5141
87	70.4226	70.5873	70.6788	70.9716	70.6422	70.4043	70.3494	70.5141	70.4043	70.386	70.386	70.4775	70.4592	70.5141	70.5141	70.5324	70.4409	70.386	70.4592	70.4958	70.5141	70.3128	70.3677	70.4043	70.3677	70.3128	70.3128	70.6971	70.2762	70.3494	70.2762	70.2579	70.1847	70.3494	70.2945	70.3494	70.2945	70.6239	70.4958	70.4592	70.6605	70.4958	70.4409	70.386	70.5141	70.4043	70.5873	70.5141	70.4958
88	70.4043	70.569	70.6788	70.9533	70.6422	70.386	70.3311	70.4958	70.386	70.386	70.386	70.4775	70.4409	70.5141	70.5141	70.5141	70.4226	70.386	70.4592	70.4775	70.4958	70.3128	70.3494	70.4043	70.3677	70.3128	70.2945	70.6971	70.2762	70.3311	70.2762	70.2396	70.1664	70.3311	70.2945	70.3311	70.2762	70.6056	70.4775	70.4409	70.6605	70.4775	70.4226	70.3677	70.5141	70.386	70.569	70.5141	70.4958
89	70.4043	70.569	70.6605	70.9533	70.6239	70.386	70.3311	70.4958	70.386	70.3677	70.3677	70.4592	70.4226	70.4958	70.4958	70.4958	70.4226	70.386	70.4409	70.4775	70.4775	70.2945	70.3494	70.386	70.3677	70.2945	70.2762	70.6788	70.2579	70.3311	70.2579	70.2213	70.1481	70.3128	70.2762	70.3128	70.2579	70.5873	70.4592	70.4409	70.6422	70.4775	70.4226	70.3677	70.4958	70.3677	70.569	70.4958	70.4775
90	70.386	70.5507	70.6422	70.935	70.6239	70.3677	70.3128	70.4775	70.3677	70.3677	70.3677	70.4409	70.4226	70.4958	70.4775	70.4958	70.4043	70.3677	70.4409	70.4592	70.4775	70.2945	70.3311	70.386	70.3494	70.2945	70.2762	70.6788	70.2396	70.3128	70.2396	70.2213	70.1481	70.3128	70.2579	70.3128	70.2579	70.5873	70.4409	70.4226	70.6422	70.4775	70.4043	70.3494	70.4958	70.3677	70.5507	70.4775	70.4775
91	70.386	70.5507	70.6239	70.935	70.6056	70.3677	70.3128	70.4775	70.3677	70.3494	70.3494	70.4409	70.4226	70.4775	70.4775	70.4775	70.386	70.3494	70.4226	70.4592	70.4592	70.2762	70.3311	70.3677	70.3311	70.2762	70.2762	70.6605	70.2396	70.3128	70.2396	70.2213	70.1298	70.2945	70.2579	70.2945	70.2396	70.569	70.4409	70.4226	70.6239	70.4409	70.4043	70.3494	70.4775	70.3494	70.5324	70.4592	70.4592
92	70.386	70.5324	70.6239	70.9167	70.6056	70.3494	70.2945	70.4592	70.3494	70.3494	70.3494	70.4226	70.4043	70.4775	70.4775	70.4775	70.386	70.3494	70.4043	70.4409	70.4592	70.2762	70.3128	70.3677	70.3128	70.2579	70.2579	70.6605	70.2213	70.2945	70.2213	70.203	70.1298	70.2945	70.2396	70.2762	70.2213	70.569	70.4226	70.4043	70.6239	70.4409	70.386	70.3311	70.4775	70.3311	70.5324	70.4592	70.4409
93	70.3677	70.5324	70.6239	70.9167	70.5873	70.3494	70.2762	70.4592	70.3494	70.3311	70.3311	70.4226	70.386	70.4592	70.4592	70.4592	70.3677	70.3494	70.4043	70.4226	70.4409	70.2579	70.2945	70.3494	70.3128	70.2579	70.2396	70.6422	70.203	70.2945	70.2213	70.1847	70.1115	70.2762	70.2396	70.2762	70.2213	70.5507	70.4226	70.386	70.6239	70.4226	70.3677	70.3128	70.4592	70.3311	70.5141	70.4409	70.4226
94	70.3677	70.5141	70.6239	70.8984	70.5873	70.3311	70.2762	70.4592	70.3311	70.3311	70.3128	70.4226	70.386	70.4592	70.4409	70.4592	70.3677	70.3311	70.4043	70.4226	70.4226	70.2579	70.2762	70.3311	70.2945	70.2396	70.2213	70.6239	70.1847	70.2762	70.203	70.1664	70.0932	70.2762	70.2213	70.2579	70.203	70.5324	70.4043	70.386	70.6056	70.4226	70.3677	70.3128	70.4592	70.3128	70.5141	70.4409	70.4043
95	70.3494	70.5141	70.6056	70.8984	70.569	70.3311	70.2579	70.4226	70.3128	70.3128	70.3128	70.4043	70.3677	70.4409	70.4409	70.4409	70.3494	70.3128	70.386	70.4043	70.4226	70.2396	70.2762	70.3311	70.2762	70.2396	70.2213	70.6239	70.1847	70.2762	70.1847	70.1664	70.0932	70.2579	70.203	70.2579	70.203	70.5324	70.386	70.3677	70.5873	70.4043	70.3494	70.2945	70.4409	70.3128	70.4958	70.4226	70.4043
96	70.3494	70.4958	70.5873	70.8801	70.5507	70.3128	70.2579	70.4226	70.3128	70.3128	70.2945	70.386	70.3677	70.4226	70.4226	70.4409	70.3494	70.3128	70.386	70.4043	70.4043	70.2396	70.2579	70.3311	70.2762	70.2213	70.203	70.6056	70.1847	70.2579	70.1847	70.1481	70.0749	70.2396	70.203	70.2396	70.1847	70.5141	70.386	70.3494	70.5873	70.386	70.3494	70.2762	70.4409	70.2945	70.4958	70.4043	70.386
97	70.3311	70.4958	70.5873	70.8801	70.5507	70.2945	70.2396	70.4226	70.3128	70.2945	70.2945	70.386	70.3494	70.4226	70.4226	70.4226	70.3311	70.2945	70.3677	70.386	70.4043	70.2213	70.2579	70.3128	70.2762	70.203	70.203	70.5873	70.1664	70.2396	70.1664	70.1481	70.0566	70.2396	70.1847	70.2213	70.1664	70.4958	70.386	70.3494	70.569	70.386	70.3311	70.2762	70.4226	70.2762	70.4775	70.4043	70.386
98	70.3311	70.4775	70.569	70.8618	70.5507	70.2945	70.2396	70.4043	70.2945	70.2945	70.2762	70.3677	70.3494	70.4226	70.4043	70.4226	70.3311	70.2945	70.3494	70.386	70.386	70.203	70.2396	70.2945	70.2579	70.203	70.1847	70.5873	70.1664	70.2396	70.1481	70.1298	70.0566	70.2213	70.1847	70.2213	70.1664	70.4958	70.3677	70.3311	70.569	70.386	70.3311	70.2579	70.4043	70.2762	70.4592	70.386	70.3677
99	70.3128	70.4592	70.569	70.8618	70.5324	70.2762	70.2213	70.386	70.2762	70.2762	70.2762	70.3677	70.3311	70.4043	70.4043	70.4043	70.3128	70.2762	70.3494	70.3677	70.386	70.203	70.2396	70.2945	70.2579	70.1847	70.1664	70.569	70.1481	70.2213	70.1481	70.1115	70.0383	70.2213	70.1664	70.1847	70.1481	70.4775	70.3494	70.3128	70.569	70.3677	70.3128	70.2579	70.4043	70.2762	70.4592	70.3677	70.3677
100	70.3128	70.4592	70.5507	70.8435	70.5324	70.2762	70.2213	70.386	70.2762	70.2762	70.2579	70.3494	70.3311	70.386	70.386	70.386	70.3128	70.2579	70.3311	70.3677	70.3677	70.1847	70.2396	70.2762	70.2396	70.1847	70.1664	70.569	70.1481	70.2213	70.1298	70.1115	70.0383	70.203	70.1481	70.1847	70.1298	70.4592	70.3494	70.3128	70.5507	70.3494	70.2945	70.2396	70.4043	70.2579	70.4592	70.3677	70.3494
101	70.2945	70.4409	70.5507	70.8252	70.5141	70.2579	70.203	70.386	70.2579	70.2579	70.2579	70.3494	70.3128	70.386	70.3677	70.386	70.2945	70.2579	70.3311	70.3677	70.3677	70.1664	70.2213	70.2762	70.2396	70.1664	70.1481	70.5507	70.1298	70.203	70.1298	70.0932	70.02	70.1847	70.1481	70.1847	70.1298	70.4592	70.3311	70.2945	70.5507	70.3494	70.2945	70.2396	70.386	70.2396	70.4409	70.3677	70.3494
102	70.2945	70.4409	70.5324	70.8252	70.5141	70.2579	70.203	70.3677	70.2579	70.2579	70.2396	70.3311	70.2945	70.386	70.3677	70.3677	70.2762	70.2579	70.3128	70.3494	70.3494	70.1664	70.2213	70.2579	70.2213	70.1664	70.1481	70.5324	70.1298	70.1847	70.1115	70.0932	70.0017	70.1847	70.1298	70.1664	70.1115	70.4409	70.3311	70.2945	70.5324	70.3311	70.2762	70.2213	70.386	70.2396	70.4409	70.3494	70.3311
103	70.2945	70.4226	70.5324	70.8252	70.4958	70.2396	70.1847	70.3494	70.2396	70.2396	70.2396	70.3311	70.2945	70.3677	70.3494	70.3677	70.2762	70.2396	70.3128	70.3311	70.3494	70.1664	70.203	70.2579	70.203	70.1481	70.1298	70.5324	70.1115	70.1847	70.1115	70.0749	70.0017	70.1664	70.1115	70.1481	70.0932	70.4226	70.3128	70.2762	70.5324	70.3311	70.2579	70.203	70.3677	70.2213	70.4226	70.3311	70.3128
104	70.2762	70.4226	70.5141	70.8069	70.4958	70.2213	70.1847	70.3494	70.2396	70.2396	70.2213	70.3128	70.2762	70.3677	70.3494	70.3494	70.2579	70.2213	70.2945	70.3311	70.3311	70.1481	70.1847	70.2396	70.203	70.1481	70.1298	70.5141	70.0932	70.1847	70.0932	70.0749	69.9834	70.1664	70.1115	70.1481	70.0932	70.4226	70.3128	70.2579	70.5141	70.3128	70.2579	70.203	70.3494	70.2213	70.4043	70.3128	70.2945
105	70.2579	70.4043	70.5141	70.7886	70.4775	70.2213	70.1664	70.3494	70.2213	70.2213	70.2213	70.3128	70.2762	70.3494	70.3494	70.3494	70.2579	70.2213	70.2945	70.3128	70.3311	70.1298	70.1847	70.2396	70.1847	70.1298	70.1115	70.5141	70.0932	70.1664	70.0749	70.0566	69.9651	70.1481	70.1115	70.1298	70.0749	70.4226	70.2945	70.2579	70.5141	70.2945	70.2396	70.1847	70.3494	70.203	70.386	70.3128	70.2945
106	70.2579	70.4043	70.4958	70.7886	70.4592	70.203	70.1664	70.3311	70.2213	70.203	70.203	70.2945	70.2762	70.3494	70.3311	70.3311	70.2396	70.203	70.2762	70.3128	70.3128	70.1298	70.1664	70.2213	70.1847	70.1298	70.1115	70.4958	70.0749	70.1481	70.0566	70.0383	69.9651	70.1481	70.0932	70.1115	70.0749	70.4043	70.2945	70.2396	70.5141	70.2945	70.2396	70.1847	70.3494	70.1847	70.386	70.2945	70.2762
107	70.2579	70.386	70.4958	70.7886	70.4592	70.1847	70.1481	70.3128	70.203	70.203	70.1847	70.2945	70.2579	70.3311	70.3128	70.3311	70.2396	70.203	70.2762	70.2945	70.3128	70.1115	70.1664	70.203	70.1664	70.1115	70.0932	70.4958	70.0749	70.1481	70.0566	70.0383	69.9468	70.1298	70.0749	70.1115	70.0566	70.386	70.2762	70.2396	70.4958	70.2762	70.2213	70.1664	70.3311	70.1847	70.386	70.2762	70.2762
108	70.2396	70.386	70.4775	70.7703	70.4409	70.1847	70.1298	70.3128	70.203	70.1847	70.1847	70.2762	70.2396	70.3311	70.3128	70.3128	70.2396	70.1847	70.2579	70.2945	70.2945	70.1115	70.1481	70.203	70.1481	70.1115	70.0749	70.4775	70.0566	70.1481	70.0566	70.02	69.9468	70.1298	70.0749	70.0932	70.0566	70.3677	70.2579	70.2213	70.4958	70.2762	70.2213	70.1664	70.3128	70.1664	70.3677	70.2762	70.2579
109	70.2396	70.386	70.4775	70.7703	70.4409	70.1847	70.1298	70.2945	70.1847	70.1847	70.1847	70.2579	70.2396	70.3128	70.2945	70.3128	70.2213	70.1847	70.2396	70.2762	70.2945	70.0932	70.1481	70.1847	70.1481	70.0932	70.0749	70.4775	70.0383	70.1298	70.0383	70.02	69.9285	70.1115	70.0566	70.0932	70.0383	70.3677	70.2579	70.203	70.4775	70.2579	70.203	70.1481	70.3128	70.1481	70.3494	70.2579	70.2579
110	70.2213	70.3677	70.4775	70.752	70.4226	70.1664	70.1298	70.2945	70.1664	70.1847	70.1664	70.2579	70.2213	70.2945	70.2945	70.2945	70.203	70.1664	70.2396	70.2762	70.2762	70.0932	70.1298	70.1847	70.1481	70.0749	70.0566	70.4592	70.0383	70.1115	70.02	70.0017	69.9102	70.0932	70.0566	70.0749	70.02	70.3677	70.2396	70.203	70.4775	70.2579	70.203	70.1298	70.2945	70.1481	70.3494	70.2579	70.2396
111	70.2213	70.3494	70.4592	70.752	70.4226	70.1664	70.1115	70.2762	70.1664	70.1664	70.1481	70.2396	70.2213	70.2945	70.2762	70.2762	70.203	70.1664	70.2396	70.2579	70.2762	70.0749	70.1298	70.1664	70.1298	70.0749	70.0566	70.4592	70.02	70.1115	70.02	70.0017	69.9102	70.0932	70.0383	70.0566	70.02	70.3494	70.2396	70.1847	70.4592	70.2396	70.1847	70.1298	70.2945	70.1298	70.3311	70.2396	70.2396
112	70.203	70.3494	70.4592	70.7337	70.4226	70.1481	70.1115	70.2762	70.1664	70.1664	70.1481	70.2396	70.203	70.2762	70.2762	70.2762	70.1847	70.1481	70.2213	70.2579	70.2579	70.0749	70.1115	70.1664	70.1298	70.0749	70.0383	70.4409	70.02	70.0932	70.0017	69.9834	69.8919	70.0749	70.02	70.0566	70.02	70.3311	70.2213	70.1847	70.4409	70.2396	70.1664	70.1115	70.2945	70.1298	70.3311	70.2396	70.2213
113	70.203	70.3311	70.4409	70.7337	70.4043	70.1481	70.0932	70.2762	70.1481	70.1481	70.1481	70.2213	70.203	70.2762	70.2762	70.2579	70.1847	70.1481	70.203	70.2396	70.2579	70.0566	70.1115	70.1481	70.1298	70.0566	70.0383	70.4226	70.0017	70.0932	70.0017	69.9651	69.8919	70.0749	70.02	70.0383	70.0017	70.3311	70.2213	70.1664	70.4409	70.2213	70.1664	70.1115	70.2762	70.1298	70.3311	70.2213	70.203
114	70.1847	70.3311	70.4226	70.7154	70.4043	70.1298	70.0749	70.2579	70.1481	70.1298	70.1298	70.2213	70.1847	70.2579	70.2579	70.2579	70.1664	70.1298	70.203	70.2213	70.2396	70.0566	70.0932	70.1481	70.1115	70.0383	70.02	70.4226	70.0017	70.0749	69.9834	69.9651	69.8736	70.0566	70.0017	70.02	69.9834	70.3128	70.203	70.1481	70.4409	70.2213	70.1664	70.0932	70.2762	70.1115	70.3128	70.203	70.203
115	70.1847	70.3311	70.4226	70.7154	70.386	70.1298	70.0749	70.2579	70.1298	70.1298	70.1298	70.2213	70.1664	70.2579	70.2396	70.2396	70.1664	70.1298	70.1847	70.2213	70.2396	70.0383	70.0932	70.1298	70.1115	70.0383	70.0017	70.4043	69.9834	70.0566	69.9651	69.9468	69.8736	70.0566	69.9834	70.02	69.9834	70.2945	70.203	70.1481	70.4226	70.203	70.1481	70.0749	70.2579	70.0932	70.2945	70.203	70.1847
116	70.1847	70.3128	70.4226	70.6971	70.3677	70.1115	70.0749	70.2396	70.1115	70.1115	70.1115	70.203	70.1847	70.2396	70.2396	70.2396	70.1481	70.1115	70.1847	70.2213	70.2213	70.02	70.0749	70.1298	70.0932	70.0383	70.0017	70.4043	69.9834	70.0566	69.9651	69.9468	69.8553	70.0383	69.9834	70.0017	69.9651	70.2945	70.1847	70.1298	70.4226	70.1847	70.1298	70.0749	70.2396	70.0932	70.2945	70.1847	70.1847
117	70.1664	70.2945	70.4043	70.6971	70.3677	70.1115	70.0566	70.2213	70.1115	70.1115	70.1115	70.1847	70.1664	70.2396	70.2213	70.2213	70.1481	70.1115	70.1664	70.203	70.203	70.02	70.0749	70.1115	70.0749	70.02	69.9834	70.386	69.9651	70.0383	69.9468	69.9285	69.837	70.0383	69.9651	70.0017	69.9468	70.2762	70.1847	70.1298	70.4043	70.1847	70.1298	70.0566	70.2396	70.0932	70.2762	70.1847	70.1664
118	70.1664	70.2945	70.386	70.6971	70.3677	70.0932	70.0566	70.2213	70.1115	70.0932	70.0932	70.1847	70.1481	70.2213	70.2213	70.2213	70.1298	70.0932	70.1664	70.1847	70.203	70.0017	70.0566	70.1115	70.0566	70.02	69.9834	70.386	69.9651	70.0383	69.9285	69.9285	69.837	70.02	69.9651	69.9834	69.9468	70.2762	70.1664	70.1115	70.4043	70.1664	70.1115	70.0566	70.2396	70.0749	70.2762	70.1664	70.1481
119	70.1481	70.2945	70.386	70.6788	70.3494	70.0932	70.0383	70.203	70.0932	70.0932	70.0749	70.1664	70.1481	70.2213	70.203	70.203	70.1298	70.0932	70.1481	70.1847	70.203	70.0017	70.0566	70.0932	70.0566	70.0017	69.9651	70.3677	69.9468	70.02	69.9285	69.9102	69.8187	70.0017	69.9468	69.9651	69.9285	70.2579	70.1481	70.1115	70.386	70.1664	70.1115	70.0383	70.2213	70.0566	70.2762	70.1481	70.1481
120	70.1298	70.2762	70.386	70.6605	70.3494	70.0749	70.0383	70.203	70.0932	70.0932	70.0749	70.1664	70.1298	70.2213	70.203	70.203	70.1115	70.0749	70.1481	70.1664	70.1847	69.9834	70.0566	70.0932	70.0566	69.9834	69.9651	70.3677	69.9468	70.0017	69.9102	69.8919	69.8187	70.0017	69.9285	69.9651	69.9285	70.2579	70.1481	70.0932	70.386	70.1481	70.0932	70.02	70.203	70.0566	70.2579	70.1481	70.1298
121	70.1298	70.2762	70.3677	70.6605	70.3311	70.0749	70.02	70.1847	70.0749	70.0749	70.0749	70.1664	70.1298	70.203	70.1847	70.1847	70.1115	70.0749	70.1481	70.1664	70.1847	69.9834	70.0383	70.0749	70.0383	69.9834	69.9468	70.3494	69.9285	70.0017	69.9102	69.8919	69.8004	70.0017	69.9285	69.9468	69.9102	70.2396	70.1298	70.0932	70.386	70.1481	70.0749	70.02	70.203	70.0383	70.2396	70.1298	70.1298
122	70.1298	70.2579	70.3677	70.6605	70.3311	70.0566	70.02	70.1847	70.0749	70.0749	70.0566	70.1481	70.1115	70.203	70.1847	70.1664	70.0932	70.0566	70.1298	70.1481	70.1664	69.9651	70.02	70.0749	70.0383	69.9834	69.9285	70.3311	69.9102	70.0017	69.8919	69.8736	69.7821	69.9834	69.9102	69.9468	69.8919	70.2213	70.1115	70.0749	70.3677	70.1298	70.0749	70.0017	70.203	70.0383	70.2396	70.1298	70.1115
123	70.1298	70.2579	70.3494	70.6422	70.3128	70.0566	70.0017	70.1847	70.0566	70.0566	70.0566	70.1298	70.1115	70.1847	70.1664	70.1664	70.0932	70.0566	70.1115	70.1481	70.1664	69.9651	70.02	70.0566	70.02	69.9651	69.9285	70.3311	69.9102	69.9834	69.8736	69.8736	69.7638	69.9651	69.9102	69.9285	69.8919	70.2213	70.1115	70.0566	70.3677	70.1298	70.0566	70.0017	70.1847	70.02	70.2213	70.0932	70.0932
124	70.1115	70.2396	70.3494	70.6422	70.3128	70.0566	70.0017	70.1664	70.0566	70.0566	70.0383	70.1298	70.0932	70.1847	70.1664	70.1664	70.0749	70.0566	70.1115	70.1298	70.1481	69.9651	70.0017	70.0383	70.02	69.9468	69.9102	70.3128	69.9102	69.9834	69.8736	69.8553	69.7638	69.9651	69.8919	69.9285	69.8736	70.203	70.1115	70.0566	70.3677	70.1115	70.0566	69.9834	70.1847	70.02	70.2213	70.0932	70.0932
125	70.0932	70.2396	70.3311	70.6239	70.2945	70.0383	69.9834	70.1664	70.0383	70.0383	70.02	70.1298	70.0932	70.1664	70.1481	70.1481	70.0749	70.0383	70.0932	70.1298	70.1481	69.9468	70.0017	70.0383	70.0017	69.9468	69.9102	70.3128	69.8919	69.9651	69.8736	69.8553	69.7638	69.9468	69.8919	69.9102	69.8736	70.203	70.0932	70.0383	70.3494	70.1115	70.0383	69.9834	70.1664	70.02	70.2213	70.0932	70.0749
126	70.0932	70.2213	70.3311	70.6239	70.2945	70.02	69.9651	70.1481	70.0383	70.0383	70.02	70.1115	70.0749	70.1481	70.1481	70.1481	70.0566	70.02	70.0932	70.1115	70.1298	69.9468	69.9834	70.0383	70.0017	69.9468	69.8919	70.3128	69.8736	69.9651	69.8553	69.8553	69.7455	69.9468	69.8736	69.9102	69.8553	70.1847	70.0749	70.02	70.3311	70.0932	70.0383	69.9651	70.1664	70.0017	70.203	70.0749	70.0749
127	70.0932	70.2213	70.3311	70.6056	70.2762	70.02	69.9834	70.1481	70.02	70.02	70.02	70.1115	70.0749	70.1481	70.1481	70.1298	70.0566	70.02	70.0932	70.0932	70.1298	69.9285	69.9834	70.02	70.0017	69.9285	69.8919	70.2945	69.8736	69.9468	69.837	69.837	69.7272	69.9285	69.8553	69.8919	69.8553	70.1664	70.0749	70.02	70.3311	70.0749	70.02	69.9651	70.1664	69.9834	70.1847	70.0749	70.0566
128	70.0749	70.2213	70.3128	70.6056	70.2762	70.0017	69.9651	70.1481	70.02	70.0017	70.0017	70.0932	70.0566	70.1481	70.1298	70.1298	70.0383	70.0017	70.0749	70.0932	70.1115	69.9102	69.9651	70.02	69.9834	69.9285	69.8736	70.2762	69.8553	69.9285	69.8187	69.8187	69.7272	69.9285	69.8553	69.8736	69.837	70.1664	70.0566	70.02	70.3128	70.0749	70.02	69.9468	70.1481	69.9834	70.1664	70.0566	70.0566
129	70.0749	70.203	70.2945	70.5873	70.2579	70.0017	69.9651	70.1298	70.0017	70.0017	70.0017	70.0749	70.0383	70.1298	70.1115	70.1115	70.0383	70.0017	70.0566	70.0749	70.1115	69.9102	69.9651	70.0017	69.9834	69.9102	69.8736	70.2762	69.8553	69.9285	69.8187	69.8187	69.7089	69.9102	69.837	69.8736	69.837	70.1481	70.0566	70.0017	70.3128	70.0749	70.0017	69.9285	70.1481	69.9834	70.1664	70.0566	70.0383
130	70.0566	70.203	70.3128	70.5873	70.2579	69.9834	69.9468	70.1115	70.0017	70.0017	69.9834	70.0749	70.0383	70.1298	70.1115	70.1115	70.02	69.9834	70.0566	70.0749	70.0932	69.9102	69.9468	70.0017	69.9651	69.9102	69.8553	70.2579	69.837	69.9285	69.8187	69.8004	69.7089	69.9102	69.8187	69.8553	69.8187	70.1481	70.0383	69.9834	70.3128	70.0566	70.0017	69.9285	70.1298	69.9651	70.1664	70.0383	70.0383
131	70.0566	70.1847	70.2945	70.5873	70.2396	69.9834	69.9468	70.1115	69.9834	69.9834	69.9834	70.0749	70.0383	70.1115	70.0932	70.0932	70.02	69.9834	70.0566	70.0566	70.0749	69.8919	69.9468	69.9834	69.9468	69.8919	69.8553	70.2396	69.837	69.9102	69.8004	69.8004	69.6906	69.8919	69.8187	69.837	69.8187	70.1298	70.0383	69.9834	70.2945	70.0383	69.9834	69.9102	70.1115	69.9468	70.1481	70.02	70.02
132	70.0566	70.1847	70.2945	70.569	70.2396	69.9651	69.9285	70.0932	69.9834	69.9834	69.9651	70.0566	70.02	70.1115	70.0932	70.0932	70.0017	69.9834	70.0383	70.0566	70.0749	69.8736	69.9285	69.9834	69.9468	69.8919	69.837	70.2396	69.8187	69.9102	69.8004	69.7821	69.6906	69.8919	69.8187	69.837	69.8004	70.1115	70.02	69.9651	70.2945	70.0383	69.9651	69.9102	70.1115	69.9468	70.1481	70.02	70.02
133	70.0383	70.1847	70.2762	70.569	70.2213	69.9651	69.9285	70.0932	69.9834	69.9651	69.9651	70.0383	70.02	70.0932	70.0932	70.0749	70.0017	69.9651	70.02	70.0383	70.0749	69.8736	69.9285	69.9651	69.9285	69.8736	69.837	70.2213	69.8187	69.8919	69.7821	69.7821	69.6723	69.8736	69.8004	69.8187	69.8004	70.1115	70.02	69.9651	70.2762	70.0383	69.9651	69.8919	70.1115	69.9285	70.1298	70.0017	70.0017
134	70.0383	70.1664	70.2762	70.5507	70.2213	69.9468	69.9102	70.0749	69.9651	69.9651	69.9468	70.0383	70.0017	70.0932	70.0749	70.0566	69.9834	69.9468	70.02	70.02	70.0749	69.8736	69.9102	69.9651	69.9285	69.8736	69.8187	70.2213	69.8004	69.8919	69.7638	69.7638	69.6723	69.8553	69.7821	69.8187	69.7821	70.0932	70.0017	69.9468	70.2762	70.02	69.9468	69.8919	70.0932	69.9102	70.1298	70.0017	70.0017
135	70.02	70.1664	70.2579	70.5507	70.2213	69.9468	69.9102	70.0749	69.9468	69.9468	69.9468	70.0383	70.0017	70.0749	70.0749	70.0566	69.9834	69.9468	70.0017	70.0017	70.0566	69.8553	69.9102	69.9651	69.9102	69.8553	69.8187	70.2213	69.8004	69.8736	69.7638	69.7638	69.654	69.8553	69.7821	69.8004	69.7638	70.0932	70.0017	69.9468	70.2762	70.0017	69.9468	69.8736	70.0932	69.9102	70.1115	69.9834	69.9834
136	70.02	70.1481	70.2579	70.5324	70.203	69.9285	69.8919	70.0566	69.9468	69.9285	69.9468	70.02	69.9834	70.0749	70.0566	70.0566	69.9651	69.9468	70.0017	70.0017	70.0383	69.8553	69.9102	69.9468	69.9102	69.8553	69.8004	70.203	69.7821	69.8553	69.7455	69.7455	69.654	69.8553	69.7821	69.8004	69.7638	70.0749	69.9834	69.9285	70.2579	70.0017	69.9285	69.8736	70.0749	69.9102	70.1115	69.9834	69.9651
137	70.0017	70.1481	70.2396	70.5324	70.203	69.9285	69.8919	70.0566	69.9468	69.9468	69.9285	70.02	69.9834	70.0566	70.0566	70.0383	69.9651	69.9285	70.0017	70.0017	70.0383	69.837	69.8919	69.9285	69.8919	69.837	69.7821	70.203	69.7638	69.8553	69.7455	69.7455	69.6357	69.837	69.7638	69.7821	69.7455	70.0749	69.9651	69.9102	70.2579	69.9834	69.9285	69.8553	70.0749	69.8919	70.0932	69.9651	69.9651
138	70.0017	70.1298	70.2396	70.5324	70.1847	69.9102	69.8736	70.0566	69.9285	69.9285	69.9285	70.0017	69.9651	70.0566	70.0383	70.0383	69.9468	69.9102	69.9834	69.9834	70.02	69.837	69.8736	69.9285	69.8919	69.8187	69.7821	70.1847	69.7638	69.8553	69.7272	69.7272	69.6174	69.8187	69.7455	69.7638	69.7455	70.0566	69.9651	69.9102	70.2396	69.9834	69.9285	69.8553	70.0566	69.8919	70.0932	69.9468	69.9468
139	69.9834	70.1298	70.2396	70.5324	70.1847	69.9102	69.8736	70.0383	69.9285	69.9102	69.9102	70.0017	69.9651	70.0383	70.0383	70.02	69.9468	69.9102	69.9834	69.9834	70.02	69.8187	69.8736	69.9102	69.8736	69.8187	69.7821	70.1664	69.7455	69.837	69.7089	69.7089	69.6174	69.8187	69.7455	69.7638	69.7272	70.0383	69.9468	69.9102	70.2396	69.9651	69.9102	69.837	70.0566	69.8736	70.0749	69.9285	69.9468
140	69.9834	70.1115	70.2213	70.5141	70.1664	69.8919	69.8736	70.0383	69.9102	69.9102	69.9102	69.9834	69.9651	70.0383	70.02	70.02	69.9285	69.9102	69.9651	69.9651	70.0017	69.8004	69.8553	69.9102	69.8736	69.8187	69.7638	70.1664	69.7455	69.837	69.7089	69.7089	69.5991	69.8004	69.7272	69.7455	69.7089	70.0383	69.9468	69.8736	70.2213	69.9651	69.9102	69.8187	70.0383	69.8736	70.0749	69.9285	69.9285
141	69.9834	70.1115	70.2213	70.4958	70.1664	69.8919	69.8553	70.02	69.8919	69.9102	69.8919	69.9834	69.9468	70.02	70.02	70.0017	69.9285	69.8919	69.9651	69.9468	70.0017	69.8004	69.8553	69.8919	69.8736	69.8004	69.7455	70.1664	69.7272	69.8187	69.6906	69.7089	69.5991	69.8004	69.7089	69.7455	69.7089	70.02	69.9285	69.8736	70.2213	69.9468	69.8919	69.8187	70.0383	69.8553	70.0566	69.9285	69.9285
142	69.9651	70.0932	70.2213	70.4958	70.1664	69.8736	69.8553	70.02	69.8919	69.8919	69.8919	69.9651	69.9468	70.02	70.02	70.0017	69.9102	69.8919	69.9468	69.9468	70.0017	69.8004	69.8553	69.8919	69.8553	69.8004	69.7455	70.1481	69.7272	69.8187	69.6906	69.6906	69.5808	69.8004	69.7089	69.7272	69.6906	70.0017	69.9285	69.8736	70.2213	69.9468	69.8919	69.8004	70.0383	69.8553	70.0566	69.9102	69.9285
143	69.9651	70.0932	70.203	70.4775	70.1481	69.8736	69.837	70.0017	69.8919	69.8919	69.8736	69.9651	69.9285	70.0017	70.0017	69.9834	69.9102	69.8736	69.9468	69.9285	69.9834	69.7821	69.837	69.8919	69.8553	69.7821	69.7272	70.1481	69.7272	69.8004	69.6723	69.6723	69.5625	69.7821	69.6906	69.7272	69.6906	70.0017	69.9102	69.8553	70.203	69.9285	69.8736	69.8004	70.02	69.837	70.0383	69.9102	69.9102
144	69.9468	70.0932	70.1847	70.4775	70.1481	69.8553	69.8187	70.0017	69.8736	69.8736	69.8736	69.9651	69.9102	70.0017	70.0017	69.9651	69.8919	69.8736	69.9285	69.9285	69.9834	69.7821	69.837	69.8736	69.837	69.7821	69.7272	70.1298	69.7089	69.8004	69.6723	69.6723	69.5625	69.7821	69.6906	69.7089	69.6906	69.9834	69.9102	69.837	70.203	69.9285	69.8553	69.7821	70.02	69.837	70.0383	69.8919	69.8919
145	69.9468	70.0749	70.1847	70.4775	70.1298	69.8553	69.8187	69.9834	69.8736	69.8736	69.8736	69.9468	69.9102	70.0017	69.9834	69.9651	69.8919	69.8553	69.9285	69.9102	69.9651	69.7638	69.8187	69.8553	69.837	69.7821	69.7089	70.1298	69.6906	69.7821	69.654	69.6723	69.5442	69.7638	69.6723	69.6906	69.6723	69.9834	69.8919	69.837	70.1847	69.9102	69.8553	69.7821	70.0017	69.8187	70.02	69.8919	69.8919
146	69.9468	70.0749	70.1664	70.4592	70.1115	69.8553	69.8187	69.9834	69.8553	69.8553	69.8553	69.9468	69.9102	69.9834	69.9834	69.9651	69.8736	69.8553	69.9102	69.9102	69.9651	69.7638	69.8004	69.8553	69.8187	69.7821	69.7089	70.1115	69.6906	69.7638	69.654	69.654	69.5442	69.7455	69.6723	69.6906	69.654	69.9834	69.8919	69.8187	70.1847	69.9102	69.837	69.7638	70.0017	69.8004	70.02	69.8736	69.8736
147	69.9285	70.0566	70.1664	70.4592	70.1115	69.837	69.8004	69.9651	69.8553	69.8553	69.8553	69.9285	69.8919	69.9834	69.9651	69.9468	69.8736	69.8553	69.9102	69.9102	69.9468	69.7455	69.8004	69.8553	69.8187	69.7455	69.6906	70.1115	69.6723	69.7638	69.6357	69.6357	69.5259	69.7455	69.654	69.6723	69.654	69.9651	69.8736	69.8187	70.1664	69.8919	69.837	69.7638	69.9834	69.8004	70.0017	69.8553	69.8553
148	69.9285	70.0566	70.1664	70.4409	70.1115	69.837	69.8004	69.9651	69.837	69.837	69.837	69.9285	69.8919	69.9651	69.9651	69.9468	69.8736	69.837	69.8919	69.8919	69.9468	69.7455	69.8004	69.837	69.8004	69.7455	69.6906	70.0932	69.6723	69.7638	69.6357	69.6357	69.5259	69.7272	69.654	69.6723	69.6357	69.9468	69.8736	69.8187	70.1664	69.8919	69.8187	69.7455	69.9834	69.8004	70.0017	69.8553	69.8553
149	69.9285	70.0566	70.1481	70.4409	70.0932	69.8187	69.8004	69.9651	69.837	69.837	69.837	69.9102	69.8736	69.9651	69.9468	69.9285	69.8553	69.837	69.8919	69.8736	69.9285	69.7272	69.7821	69.8187	69.8004	69.7272	69.6723	70.0749	69.6723	69.7455	69.6174	69.6174	69.5076	69.7272	69.6357	69.654	69.6357	69.9468	69.8553	69.8004	70.1664	69.8736	69.8187	69.7272	69.9651	69.7821	69.9834	69.837	69.8553
150	69.9102	70.0383	70.1481	70.4226	70.0932	69.8187	69.7821	69.9468	69.8187	69.837	69.8187	69.9102	69.8736	69.9468	69.9468	69.9285	69.8553	69.8187	69.8919	69.8736	69.9102	69.7272	69.7821	69.8187	69.8004	69.7272	69.6723	70.0749	69.654	69.7455	69.5991	69.6174	69.5076	69.7089	69.6357	69.654	69.6174	69.9468	69.8553	69.7821	70.1481	69.8736	69.8187	69.7272	69.9651	69.7638	69.9834	69.837	69.837
151	69.9102	70.0383	70.1298	70.4226	70.0749	69.8004	69.7638	69.9468	69.8187	69.8187	69.8187	69.8919	69.8553	69.9468	69.9285	69.9102	69.837	69.8187	69.8736	69.8553	69.9285	69.7089	69.7638	69.8187	69.7821	69.7272	69.654	70.0749	69.654	69.7272	69.5991	69.5991	69.4893	69.7089	69.6174	69.6357	69.6174	69.9285	69.837	69.7821	70.1481	69.8553	69.8004	69.7089	69.9651	69.7638	69.9651	69.8187	69.8187
152	69.8919	70.02	70.1298	70.4226	70.0749	69.8004	69.7638	69.9285	69.8004	69.8004	69.8004	69.8919	69.8553	69.9468	69.9285	69.9102	69.837	69.8004	69.8553	69.8553	69.9102	69.7089	69.7638	69.8004	69.7638	69.7089	69.654	70.0566	69.6357	69.7272	69.5808	69.5991	69.471	69.6906	69.5991	69.6357	69.5991	69.9285	69.837	69.7638	70.1481	69.8553	69.7821	69.7089	69.9468	69.7638	69.9651	69.8187	69.8187
153	69.8919	70.02	70.1298	70.4043	70.0566	69.7821	69.7455	69.9285	69.8004	69.8004	69.8004	69.8919	69.8553	69.9285	69.9285	69.8919	69.8187	69.8004	69.8553	69.837	69.8919	69.6906	69.7638	69.8004	69.7638	69.6906	69.6357	70.0383	69.6174	69.7089	69.5808	69.5808	69.4527	69.6906	69.5991	69.6174	69.5991	69.9102	69.8187	69.7638	70.1298	69.837	69.7821	69.6906	69.9285	69.7455	69.9468	69.8004	69.8004
154	69.8736	70.0017	70.1298	70.4043	70.0566	69.7821	69.7455	69.9102	69.7821	69.7821	69.7821	69.8736	69.837	69.9102	69.9102	69.8919	69.8187	69.7821	69.8553	69.8187	69.8919	69.6906	69.7455	69.7821	69.7638	69.6906	69.6174	70.0383	69.6174	69.6906	69.5625	69.5808	69.4527	69.6723	69.5808	69.5991	69.5808	69.8919	69.8187	69.7455	70.1298	69.837	69.7638	69.6906	69.9285	69.7455	69.9468	69.8004	69.8004
155	69.8736	70.0017	70.1115	70.386	70.0566	69.7638	69.7455	69.9102	69.7821	69.7821	69.7821	69.8736	69.837	69.9102	69.9102	69.8736	69.8004	69.7821	69.837	69.8187	69.8919	69.6906	69.7272	69.7821	69.7455	69.6906	69.6174	70.02	69.6174	69.6906	69.5625	69.5625	69.4527	69.6723	69.5808	69.5991	69.5808	69.8919	69.8187	69.7455	70.1115	69.8187	69.7638	69.6723	69.9285	69.7272	69.9285	69.7821	69.7821
156	69.8736	69.9834	70.0932	70.386	70.0383	69.7638	69.7272	69.8919	69.7821	69.7821	69.7821	69.8553	69.8187	69.8919	69.8919	69.8736	69.8004	69.7638	69.837	69.8004	69.8736	69.6723	69.7272	69.7638	69.7455	69.6723	69.6174	70.02	69.5991	69.6906	69.5625	69.5625	69.4344	69.6723	69.5625	69.5808	69.5625	69.8736	69.8004	69.7272	70.1115	69.8187	69.7455	69.6723	69.9102	69.7272	69.9285	69.7638	69.7821
157	69.8553	69.9834	70.0932	70.386	70.0383	69.7455	69.7272	69.8919	69.7638	69.7638	69.7638	69.8553	69.8004	69.8919	69.8736	69.8553	69.7821	69.7638	69.8187	69.8004	69.8736	69.6723	69.7272	69.7638	69.7272	69.6723	69.5991	70.0017	69.5808	69.6723	69.5442	69.5442	69.4161	69.654	69.5625	69.5808	69.5625	69.8736	69.7821	69.7089	70.0932	69.8004	69.7455	69.6723	69.9102	69.7089	69.9285	69.7638	69.7638
158	69.8553	69.9651	70.0932	70.3677	70.0383	69.7455	69.7089	69.8919	69.7638	69.7638	69.7455	69.837	69.8004	69.8736	69.8736	69.8553	69.7821	69.7455	69.8187	69.7821	69.8553	69.654	69.7089	69.7455	69.7272	69.654	69.5991	70.0017	69.5808	69.654	69.5259	69.5442	69.4161	69.6357	69.5442	69.5625	69.5442	69.8553	69.7638	69.7089	70.0932	69.8004	69.7272	69.654	69.8919	69.7089	69.9102	69.7455	69.7638
159	69.837	69.9651	70.0749	70.3494	70.02	69.7272	69.7089	69.8736	69.7455	69.7455	69.7455	69.837	69.7821	69.8553	69.8736	69.8553	69.7821	69.7455	69.8004	69.7821	69.8553	69.654	69.6906	69.7455	69.7089	69.654	69.5808	69.9834	69.5808	69.654	69.5259	69.5259	69.4161	69.6357	69.5442	69.5442	69.5259	69.8553	69.7638	69.7089	70.0932	69.7821	69.7272	69.6357	69.8919	69.6906	69.9102	69.7455	69.7455
160	69.837	69.9651	70.0566	70.3494	70.0017	69.7272	69.6906	69.8553	69.7455	69.7455	69.7455	69.837	69.7821	69.8553	69.8736	69.837	69.7638	69.7272	69.8004	69.7638	69.837	69.6357	69.6906	69.7455	69.7089	69.6357	69.5808	69.9834	69.5625	69.6357	69.5076	69.5259	69.3978	69.6357	69.5259	69.5442	69.5259	69.837	69.7638	69.6906	70.0749	69.7638	69.7089	69.6357	69.8736	69.6906	69.9102	69.7272	69.7455
161	69.837	69.9468	70.0566	70.3494	70.0017	69.7089	69.6906	69.8553	69.7272	69.7455	69.7272	69.8187	69.7821	69.837	69.8553	69.8187	69.7638	69.7272	69.7821	69.7638	69.837	69.6357	69.6906	69.7272	69.6906	69.6357	69.5625	69.9834	69.5625	69.6357	69.5076	69.5076	69.3795	69.6174	69.5259	69.5442	69.5076	69.8187	69.7455	69.6723	70.0749	69.7638	69.7089	69.6174	69.8736	69.6723	69.8919	69.7272	69.7272
162	69.8187	69.9468	70.0566	70.3311	70.0017	69.7089	69.6906	69.8553	69.7272	69.7272	69.7272	69.8004	69.7638	69.837	69.8553	69.8187	69.7455	69.7272	69.7821	69.7455	69.8187	69.6174	69.6906	69.7272	69.6906	69.6174	69.5625	69.9651	69.5442	69.6357	69.4893	69.5076	69.3795	69.6174	69.5076	69.5259	69.5076	69.8187	69.7455	69.6723	70.0566	69.7638	69.6906	69.6174	69.8736	69.6723	69.8736	69.7089	69.7272
163	69.8187	69.9468	70.0383	70.3311	69.9834	69.6906	69.6723	69.837	69.7089	69.7089	69.7272	69.8004	69.7638	69.8187	69.837	69.8187	69.7455	69.7089	69.7638	69.7455	69.8187	69.5991	69.6723	69.7089	69.6723	69.6174	69.5442	69.9468	69.5259	69.6174	69.471	69.4893	69.3795	69.5991	69.5076	69.5259	69.5076	69.8004	69.7272	69.6723	70.0566	69.7455	69.6906	69.5991	69.8553	69.654	69.8736	69.6906	69.7089
164	69.8004	69.9285	70.0383	70.3128	69.9834	69.6906	69.6723	69.837	69.7089	69.7089	69.7089	69.8004	69.7455	69.8187	69.8187	69.8004	69.7272	69.7089	69.7638	69.7272	69.8004	69.5991	69.654	69.7089	69.6723	69.6174	69.5442	69.9468	69.5259	69.5991	69.471	69.4893	69.3612	69.5991	69.4893	69.5076	69.4893	69.8004	69.7272	69.654	70.0566	69.7455	69.6723	69.5991	69.8553	69.654	69.8736	69.6906	69.7089
165	69.8004	69.9285	70.0383	70.3128	69.9651	69.6906	69.654	69.837	69.6906	69.7089	69.7089	69.7821	69.7455	69.8004	69.8187	69.8004	69.7089	69.6906	69.7638	69.7272	69.8004	69.5991	69.654	69.6906	69.6723	69.5991	69.5259	69.9468	69.5259	69.5991	69.4527	69.471	69.3612	69.5808	69.471	69.4893	69.471	69.8004	69.7089	69.6357	70.0566	69.7455	69.6723	69.5808	69.837	69.6357	69.8553	69.6723	69.6906
166	69.8004	69.9285	70.02	70.3128	69.9651	69.6723	69.654	69.8187	69.6906	69.6906	69.6906	69.7821	69.7272	69.8004	69.8187	69.7821	69.7089	69.6906	69.7455	69.7089	69.7821	69.5991	69.6357	69.6906	69.654	69.5991	69.5259	69.9285	69.5076	69.5991	69.4527	69.4527	69.3246	69.5808	69.471	69.4893	69.471	69.7821	69.7089	69.6357	70.0383	69.7272	69.654	69.5808	69.837	69.6357	69.837	69.6723	69.6723
167	69.7821	69.9102	70.02	70.2945	69.9468	69.6723	69.6357	69.8187	69.6723	69.6906	69.6906	69.7638	69.7272	69.7821	69.8004	69.7821	69.7089	69.6723	69.7455	69.6906	69.7821	69.5808	69.6357	69.6723	69.654	69.5808	69.5076	69.9285	69.5076	69.5808	69.4344	69.4527	69.3246	69.5625	69.4527	69.471	69.4527	69.7638	69.6906	69.6174	70.02	69.7089	69.654	69.5625	69.8187	69.6174	69.837	69.6723	69.6723
168	69.7821	69.8919	70.0017	70.2945	69.9468	69.6723	69.6357	69.8004	69.6723	69.6906	69.6723	69.7638	69.7089	69.7821	69.8004	69.7638	69.6906	69.6723	69.7272	69.6906	69.7821	69.5808	69.6174	69.6723	69.6357	69.5808	69.5076	69.9102	69.4893	69.5808	69.4344	69.4344	69.3246	69.5442	69.4527	69.471	69.4527	69.7638	69.6906	69.6174	70.02	69.7089	69.6357	69.5442	69.8187	69.6174	69.837	69.654	69.6723
169	69.7638	69.8919	70.0017	70.2762	69.9468	69.654	69.6357	69.8004	69.6723	69.6723	69.6723	69.7455	69.7089	69.7638	69.7821	69.7638	69.6906	69.654	69.7272	69.6906	69.7638	69.5625	69.6174	69.654	69.6357	69.5625	69.4893	69.9102	69.4893	69.5625	69.4344	69.4344	69.3063	69.5442	69.4527	69.4527	69.4527	69.7455	69.6723	69.5991	70.0017	69.6906	69.6357	69.5442	69.8187	69.5991	69.8187	69.6357	69.654
170	69.7638	69.8919	70.0017	70.2762	69.9285	69.654	69.6174	69.7821	69.654	69.6723	69.654	69.7455	69.7089	69.7455	69.7821	69.7455	69.6723	69.654	69.7272	69.6906	69.7638	69.5625	69.6174	69.654	69.6174	69.5625	69.4893	69.8919	69.471	69.5625	69.4161	69.4344	69.288	69.5442	69.4344	69.4527	69.4161	69.7455	69.6723	69.5991	70.0017	69.6906	69.6174	69.5259	69.8004	69.5991	69.8187	69.6357	69.654
171	69.7638	69.8736	69.9834	70.2762	69.9285	69.6357	69.6174	69.7821	69.654	69.654	69.654	69.7455	69.6906	69.7455	69.7821	69.7455	69.6723	69.654	69.7089	69.6723	69.7455	69.5625	69.5991	69.6357	69.6174	69.5442	69.471	69.8919	69.471	69.5442	69.3978	69.4161	69.288	69.5259	69.4161	69.4344	69.4161	69.7272	69.654	69.5808	70.0017	69.6723	69.6174	69.5259	69.8004	69.5808	69.8004	69.6174	69.6357
172	69.7455	69.8736	69.9834	70.2579	69.9285	69.6357	69.5991	69.7821	69.654	69.654	69.6357	69.7272	69.6906	69.7272	69.7638	69.7272	69.6723	69.6357	69.6906	69.6723	69.7455	69.5259	69.5991	69.6357	69.5991	69.5442	69.471	69.8736	69.4527	69.5442	69.3795	69.4161	69.288	69.5076	69.4161	69.4161	69.4161	69.7272	69.654	69.5808	70.0017	69.6723	69.5991	69.5076	69.8004	69.5808	69.8004	69.6174	69.6357
173	69.7455	69.8736	69.9651	70.2579	69.9102	69.6174	69.5991	69.7638	69.6357	69.6357	69.6357	69.7272	69.6723	69.7272	69.7638	69.7272	69.654	69.6357	69.6906	69.6723	69.7272	69.5259	69.5808	69.6357	69.5991	69.5259	69.4527	69.8736	69.4527	69.5259	69.3978	69.3978	69.2697	69.5076	69.3978	69.4161	69.3978	69.7089	69.6357	69.5625	70.0017	69.654	69.5991	69.5076	69.7821	69.5808	69.7821	69.5991	69.6174
174	69.7272	69.8553	69.9651	70.2579	69.9102	69.6174	69.5808	69.7638	69.6357	69.6357	69.6357	69.7089	69.6723	69.7089	69.7455	69.7089	69.654	69.6174	69.6723	69.654	69.7272	69.5076	69.5808	69.6174	69.5991	69.5259	69.4527	69.8553	69.4344	69.5259	69.3795	69.3978	69.2697	69.5076	69.3978	69.4161	69.3978	69.7089	69.6357	69.5625	69.9834	69.654	69.5808	69.5076	69.7638	69.5625	69.7821	69.5808	69.6174
175	69.7272	69.8553	69.9468	70.2396	69.8919	69.5991	69.5808	69.7455	69.6174	69.6174	69.6174	69.7089	69.654	69.6906	69.7455	69.7089	69.6357	69.6174	69.6723	69.654	69.7089	69.5076	69.5625	69.6174	69.5808	69.5259	69.4344	69.8553	69.4161	69.5076	69.3612	69.3795	69.2514	69.4893	69.3795	69.3978	69.3795	69.6906	69.6174	69.5442	69.9651	69.6357	69.5808	69.4893	69.7638	69.5442	69.7638	69.5808	69.5991
176	69.7089	69.837	69.9468	70.2396	69.8919	69.5991	69.5808	69.7455	69.6174	69.6174	69.5991	69.7089	69.654	69.6906	69.7272	69.7089	69.6357	69.6174	69.6723	69.6357	69.7089	69.5076	69.5625	69.5991	69.5808	69.5076	69.4344	69.837	69.4161	69.5076	69.3612	69.3795	69.2331	69.4893	69.3795	69.3795	69.3795	69.6723	69.6174	69.5442	69.9651	69.6357	69.5625	69.471	69.7455	69.5442	69.7638	69.5625	69.5808
177	69.7089	69.837	69.9468	70.2213	69.8736	69.5991	69.5625	69.7272	69.5991	69.6174	69.5991	69.6906	69.654	69.6723	69.7272	69.6906	69.6174	69.5991	69.654	69.6174	69.6906	69.4893	69.5442	69.5991	69.5625	69.5076	69.4161	69.837	69.4161	69.5076	69.3429	69.3612	69.2331	69.4893	69.3612	69.3795	69.3612	69.6723	69.5991	69.5259	69.9651	69.6174	69.5625	69.471	69.7455	69.5442	69.7455	69.5625	69.5808
178	69.7089	69.8187	69.9468	70.2213	69.8736	69.5808	69.5442	69.7272	69.5991	69.5991	69.5991	69.6906	69.6357	69.6723	69.7089	69.6906	69.6174	69.5808	69.654	69.6174	69.7089	69.4893	69.5442	69.5808	69.5625	69.4893	69.4161	69.837	69.3978	69.4893	69.3429	69.3612	69.2148	69.471	69.3429	69.3612	69.3612	69.654	69.5991	69.5259	69.9468	69.6174	69.5442	69.4527	69.7455	69.5259	69.7455	69.5442	69.5808
179	69.6906	69.8187	69.9285	70.2213	69.8736	69.5808	69.5442	69.7089	69.5991	69.5991	69.5808	69.6906	69.6357	69.654	69.7089	69.6723	69.6174	69.5808	69.6357	69.6174	69.6906	69.471	69.5442	69.5808	69.5442	69.471	69.3978	69.8187	69.3978	69.4893	69.3246	69.3429	69.2148	69.4527	69.3429	69.3612	69.3429	69.654	69.5808	69.5076	69.9468	69.6174	69.5442	69.4527	69.7272	69.5259	69.7272	69.5442	69.5625
180	69.6906	69.8187	69.9285	70.203	69.8553	69.5625	69.5442	69.7089	69.5808	69.5808	69.5808	69.6723	69.6174	69.654	69.7089	69.6723	69.5991	69.5625	69.6357	69.5991	69.6723	69.471	69.5259	69.5625	69.5442	69.471	69.3978	69.8004	69.3795	69.471	69.3246	69.3246	69.1965	69.4527	69.3429	69.3429	69.3429	69.654	69.5808	69.5076	69.9468	69.5991	69.5259	69.4527	69.7272	69.5076	69.7272	69.5259	69.5625
181	69.6723	69.8004	69.9102	70.203	69.8553	69.5625	69.5442	69.7089	69.5625	69.5808	69.5625	69.654	69.6174	69.6357	69.6906	69.654	69.5808	69.5625	69.6174	69.5991	69.6723	69.4527	69.5259	69.5625	69.5259	69.471	69.3795	69.8004	69.3795	69.4527	69.3246	69.3246	69.1965	69.4344	69.3246	69.3429	69.3246	69.6357	69.5808	69.4893	69.9285	69.5808	69.5259	69.4344	69.7089	69.5076	69.7272	69.5259	69.5442
182	69.6723	69.8004	69.9102	70.203	69.8553	69.5625	69.5259	69.6906	69.5625	69.5625	69.5625	69.654	69.5991	69.6357	69.6906	69.654	69.5808	69.5625	69.6174	69.5991	69.654	69.4527	69.5076	69.5625	69.5259	69.4527	69.3795	69.7821	69.3795	69.4527	69.3063	69.3246	69.1782	69.4344	69.3063	69.3246	69.3063	69.6174	69.5625	69.4893	69.9285	69.5808	69.5259	69.4344	69.7089	69.4893	69.7089	69.5076	69.5442
183	69.6723	69.7821	69.9102	70.1847	69.837	69.5442	69.5259	69.6906	69.5625	69.5625	69.5442	69.6357	69.5808	69.6174	69.6906	69.6357	69.5808	69.5442	69.5991	69.5808	69.654	69.4344	69.5076	69.5442	69.5259	69.4527	69.3612	69.7821	69.3612	69.4527	69.288	69.3063	69.1782	69.4161	69.3063	69.3063	69.3063	69.6174	69.5625	69.471	69.9102	69.5808	69.5076	69.4161	69.7089	69.4893	69.6906	69.5076	69.5259
184	69.654	69.7821	69.8919	70.1664	69.837	69.5259	69.5076	69.6906	69.5442	69.5442	69.5625	69.6357	69.5808	69.5991	69.6723	69.6357	69.5625	69.5442	69.5991	69.5808	69.654	69.4344	69.5076	69.5259	69.5076	69.4344	69.3612	69.7638	69.3612	69.4344	69.288	69.3063	69.1599	69.4161	69.288	69.3063	69.288	69.5991	69.5442	69.471	69.9102	69.5625	69.5076	69.4161	69.6906	69.471	69.7089	69.4893	69.5259
185	69.654	69.7638	69.8919	70.1664	69.8187	69.5259	69.4893	69.6723	69.5259	69.5442	69.5442	69.6357	69.5808	69.5991	69.6723	69.6357	69.5625	69.5442	69.5991	69.5625	69.6357	69.4344	69.4893	69.5259	69.5076	69.4344	69.3429	69.7638	69.3429	69.4344	69.2697	69.288	69.1599	69.3978	69.288	69.288	69.288	69.5808	69.5259	69.4527	69.8919	69.5625	69.4893	69.3978	69.6906	69.471	69.6906	69.471	69.5076
186	69.6357	69.7638	69.8736	70.1664	69.8187	69.5259	69.4893	69.654	69.5259	69.5259	69.5259	69.6174	69.5808	69.5808	69.654	69.6174	69.5442	69.5259	69.5808	69.5625	69.6357	69.4161	69.471	69.5076	69.5076	69.4344	69.3429	69.7638	69.3429	69.4161	69.2697	69.2697	69.1416	69.3978	69.2697	69.288	69.288	69.5808	69.5259	69.4527	69.8919	69.5442	69.471	69.3795	69.6723	69.4527	69.6723	69.471	69.5076
187	69.6357	69.7638	69.8736	70.1481	69.8004	69.5259	69.4893	69.654	69.5259	69.5259	69.5259	69.6174	69.5625	69.5808	69.654	69.6174	69.5442	69.5076	69.5808	69.5625	69.6174	69.4161	69.471	69.5076	69.4893	69.4161	69.3429	69.7455	69.3246	69.4161	69.2514	69.2697	69.1416	69.3795	69.2697	69.2697	69.2697	69.5808	69.5076	69.4344	69.8919	69.5442	69.471	69.3795	69.6723	69.4527	69.6723	69.471	69.4893
188	69.6174	69.7638	69.8553	70.1481	69.8004	69.5076	69.471	69.6357	69.5259	69.5259	69.5259	69.5991	69.5625	69.5625	69.6357	69.5991	69.5259	69.5076	69.5625	69.5442	69.6174	69.3978	69.471	69.5076	69.471	69.4161	69.3246	69.7455	69.3246	69.3978	69.2514	69.2514	69.1233	69.3795	69.2514	69.2697	69.2514	69.5625	69.5076	69.4344	69.8919	69.5259	69.471	69.3612	69.6723	69.4527	69.6723	69.4527	69.471
189	69.6174	69.7455	69.8553	70.1481	69.7821	69.4893	69.471	69.6357	69.5076	69.5076	69.5076	69.5991	69.5442	69.5625	69.6357	69.5991	69.5259	69.5076	69.5625	69.5259	69.5991	69.3978	69.4527	69.4893	69.471	69.3978	69.3246	69.7272	69.3063	69.3978	69.2331	69.2514	69.105	69.3612	69.2514	69.2697	69.2514	69.5625	69.5076	69.4161	69.8736	69.5259	69.4527	69.3612	69.654	69.4344	69.654	69.4527	69.471
190	69.5991	69.7455	69.8553	70.1298	69.7821	69.4893	69.471	69.6357	69.5076	69.5076	69.4893	69.5808	69.5442	69.5442	69.6174	69.5808	69.5076	69.4893	69.5625	69.5259	69.5991	69.3795	69.4527	69.4893	69.471	69.3978	69.3063	69.7272	69.3063	69.3795	69.2331	69.2331	69.105	69.3612	69.2331	69.2514	69.2331	69.5442	69.4893	69.4161	69.8553	69.5076	69.4344	69.3612	69.654	69.4344	69.6357	69.4344	69.4527
191	69.5991	69.7272	69.8553	70.1298	69.7821	69.4893	69.4527	69.6174	69.4893	69.4893	69.4893	69.5808	69.5259	69.5259	69.6174	69.5808	69.5076	69.4893	69.5442	69.5259	69.5991	69.3795	69.4344	69.471	69.4527	69.3795	69.3063	69.7089	69.288	69.3795	69.2148	69.2331	69.0867	69.3429	69.2148	69.2514	69.2331	69.5442	69.4893	69.3978	69.8553	69.5076	69.4344	69.3429	69.6357	69.4161	69.6357	69.4344	69.4527
192	69.5808	69.7272	69.837	70.1115	69.7638	69.4893	69.4527	69.6174	69.471	69.4893	69.4893	69.5625	69.5259	69.5259	69.6174	69.5625	69.5076	69.4893	69.5442	69.5076	69.5808	69.3795	69.4344	69.471	69.4527	69.3795	69.288	69.7089	69.288	69.3795	69.2148	69.2148	69.0867	69.3429	69.2148	69.2331	69.2148	69.5259	69.471	69.3795	69.8553	69.4893	69.4344	69.3246	69.6357	69.4161	69.6357	69.4161	69.4344
193	69.5808	69.7272	69.837	70.1115	69.7638	69.471	69.4344	69.5991	69.471	69.4893	69.471	69.5625	69.5259	69.5259	69.5991	69.5625	69.4893	69.471	69.5259	69.5076	69.5808	69.3612	69.4161	69.471	69.4344	69.3795	69.288	69.6906	69.2697	69.3612	69.1965	69.2148	69.0867	69.3246	69.2148	69.2148	69.2148	69.5259	69.471	69.3795	69.8553	69.4893	69.4161	69.3246	69.6174	69.3978	69.6174	69.4161	69.4344
194	69.5808	69.7089	69.8187	70.0932	69.7455	69.471	69.4344	69.5991	69.471	69.471	69.471	69.5625	69.5076	69.5076	69.5991	69.5442	69.4893	69.4527	69.5259	69.5076	69.5625	69.3612	69.4161	69.4527	69.4344	69.3612	69.2697	69.6906	69.2697	69.3612	69.1965	69.2148	69.0684	69.3246	69.1965	69.2148	69.2148	69.5076	69.4527	69.3612	69.837	69.471	69.4161	69.3063	69.6174	69.3978	69.6174	69.3978	69.4344
195	69.5625	69.6906	69.8187	70.0932	69.7455	69.4527	69.4344	69.5991	69.471	69.471	69.4527	69.5625	69.5076	69.5076	69.5808	69.5442	69.471	69.4527	69.5076	69.4893	69.5625	69.3429	69.4161	69.4527	69.4161	69.3612	69.2697	69.6906	69.2514	69.3429	69.1782	69.1965	69.0501	69.3246	69.1965	69.1965	69.1965	69.5076	69.4527	69.3612	69.837	69.471	69.3978	69.3063	69.6174	69.3978	69.5991	69.3795	69.4161
196	69.5625	69.6906	69.8004	70.0932	69.7455	69.4527	69.4161	69.5808	69.4527	69.4527	69.4527	69.5442	69.4893	69.4893	69.5808	69.5259	69.471	69.4527	69.5076	69.471	69.5442	69.3246	69.3978	69.4344	69.4161	69.3429	69.2514	69.6723	69.2514	69.3429	69.1782	69.1782	69.0501	69.3063	69.1782	69.1965	69.1965	69.4893	69.4344	69.3612	69.8187	69.4527	69.3978	69.288	69.5991	69.3795	69.5991	69.3795	69.3978
197	69.5442	69.6723	69.8004	70.0749	69.7272	69.4344	69.4161	69.5625	69.4344	69.4527	69.4527	69.5442	69.4893	69.4893	69.5808	69.5259	69.471	69.4344	69.4893	69.471	69.5442	69.3246	69.3978	69.4344	69.3978	69.3429	69.2514	69.6723	69.2514	69.3246	69.1599	69.1782	69.0501	69.288	69.1599	69.1782	69.1782	69.4893	69.4344	69.3429	69.8187	69.4527	69.3795	69.288	69.5991	69.3612	69.5808	69.3795	69.3978
198	69.5442	69.6723	69.8004	70.0749	69.7272	69.4344	69.3978	69.5625	69.4344	69.4344	69.4344	69.5259	69.471	69.471	69.5625	69.5076	69.4527	69.4161	69.4893	69.471	69.5442	69.3246	69.3795	69.4161	69.3978	69.3246	69.2331	69.654	69.2331	69.3246	69.1599	69.1599	69.0318	69.288	69.1599	69.1782	69.1599	69.471	69.4161	69.3429	69.8187	69.4527	69.3795	69.288	69.5808	69.3612	69.5808	69.3612	69.3978
199	69.5259	69.6723	69.7821	70.0566	69.7089	69.4344	69.3978	69.5625	69.4344	69.4527	69.4344	69.5076	69.471	69.471	69.5625	69.5076	69.4344	69.4161	69.4893	69.4527	69.5259	69.3063	69.3795	69.4161	69.3978	69.3246	69.2331	69.654	69.2331	69.3063	69.1416	69.1599	69.0135	69.288	69.1416	69.1599	69.1599	69.4527	69.4161	69.3246	69.8004	69.4344	69.3612	69.2697	69.5808	69.3429	69.5625	69.3429	69.3795
200	69.5259	69.654	69.7821	70.0566	69.7089	69.4161	69.3795	69.5442	69.4344	69.4161	69.4161	69.5076	69.4527	69.471	69.5442	69.5076	69.4344	69.4161	69.471	69.4527	69.5259	69.3063	69.3612	69.3978	69.3795	69.3246	69.2148	69.6357	69.2148	69.288	69.1416	69.1416	69.0135	69.288	69.1416	69.1599	69.1599	69.4527	69.3978	69.3246	69.8004	69.4344	69.3612	69.2514	69.5808	69.3429	69.5625	69.3429	69.3795
201	69.5259	69.654	69.7638	70.0566	69.7089	69.4161	69.3795	69.5442	69.4161	69.4161	69.4161	69.5076	69.4527	69.4527	69.5442	69.4893	69.4161	69.3978	69.471	69.4344	69.5076	69.288	69.3612	69.3978	69.3795	69.3063	69.2148	69.6174	69.2148	69.288	69.1233	69.1416	68.9952	69.2697	69.1233	69.1416	69.1416	69.4344	69.3978	69.3063	69.8004	69.4161	69.3429	69.2514	69.5625	69.3429	69.5625	69.3429	69.3612
202	69.5076	69.654	69.7638	70.0566	69.7089	69.4161	69.3795	69.5442	69.4161	69.4161	69.3978	69.4893	69.4527	69.4527	69.5259	69.4893	69.4161	69.3978	69.4527	69.4344	69.5076	69.288	69.3429	69.3978	69.3612	69.3063	69.2148	69.6174	69.1965	69.288	69.1233	69.1416	68.9952	69.2697	69.105	69.1416	69.1416	69.4344	69.3978	69.288	69.7821	69.4161	69.3429	69.2514	69.5625	69.3246	69.5442	69.3246	69.3429
203	69.5076	69.6357	69.7455	70.0383	69.6906	69.3978	69.3612	69.5259	69.3978	69.3978	69.3978	69.4893	69.4344	69.4527	69.5259	69.471	69.4161	69.3978	69.4527	69.4344	69.5076	69.288	69.3429	69.3795	69.3612	69.288	69.1965	69.6174	69.1965	69.2697	69.105	69.1233	68.9769	69.2514	69.105	69.1233	69.1233	69.4161	69.3795	69.288	69.7821	69.3978	69.3246	69.2331	69.5442	69.3246	69.5442	69.3063	69.3429
204	69.4893	69.6357	69.7455	70.02	69.6906	69.3978	69.3612	69.5259	69.3978	69.3978	69.3795	69.471	69.4344	69.4344	69.5259	69.471	69.3978	69.3795	69.4344	69.4161	69.4893	69.2697	69.3429	69.3795	69.3612	69.288	69.1965	69.6174	69.1782	69.2697	69.0867	69.105	68.9769	69.2331	69.105	69.105	69.105	69.4161	69.3612	69.288	69.7638	69.3978	69.3246	69.2148	69.5442	69.3063	69.5259	69.3063	69.3429
205	69.4893	69.6357	69.7455	70.02	69.6723	69.3795	69.3612	69.5076	69.3978	69.3795	69.3795	69.471	69.4161	69.4161	69.5076	69.4527	69.3978	69.3795	69.4344	69.4161	69.471	69.2697	69.3246	69.3612	69.3429	69.288	69.1782	69.5991	69.1782	69.2697	69.0867	69.105	68.9586	69.2331	69.0867	69.105	69.105	69.3978	69.3612	69.2697	69.7638	69.3978	69.3063	69.2148	69.5259	69.3063	69.5259	69.288	69.3246
206	69.4893	69.6174	69.7455	70.02	69.6723	69.3795	69.3429	69.5076	69.3795	69.3795	69.3795	69.471	69.4161	69.4161	69.5076	69.4527	69.3795	69.3612	69.4161	69.3978	69.471	69.2514	69.3246	69.3612	69.3429	69.2697	69.1599	69.5808	69.1599	69.2514	69.0867	69.105	68.9586	69.2331	69.0684	69.105	69.0867	69.3978	69.3429	69.2514	69.7638	69.3795	69.3063	69.2148	69.5259	69.288	69.5076	69.288	69.3063
207	69.471	69.6174	69.7272	70.0017	69.654	69.3612	69.3429	69.5076	69.3795	69.3795	69.3612	69.4527	69.3978	69.4161	69.5076	69.4527	69.3795	69.3612	69.4161	69.3978	69.471	69.2514	69.3246	69.3429	69.3246	69.2697	69.1599	69.5808	69.1599	69.2331	69.0684	69.0867	68.9403	69.2148	69.0684	69.0867	69.0867	69.3795	69.3429	69.2514	69.7455	69.3795	69.3063	69.1965	69.5076	69.288	69.5076	69.288	69.3063
208	69.471	69.6174	69.7272	70.0017	69.654	69.3612	69.3246	69.4893	69.3612	69.3612	69.3612	69.4527	69.3978	69.4161	69.4893	69.4344	69.3612	69.3429	69.4161	69.3978	69.4527	69.2331	69.3063	69.3429	69.3246	69.2514	69.1599	69.5808	69.1416	69.2331	69.0684	69.0684	68.922	69.1965	69.0501	69.0684	69.0867	69.3795	69.3429	69.2331	69.7455	69.3612	69.288	69.1965	69.5076	69.2697	69.5076	69.2514	69.3063
209	69.4527	69.5991	69.7089	69.9834	69.654	69.3612	69.3246	69.4893	69.3612	69.3612	69.3429	69.4344	69.3978	69.3978	69.4893	69.4344	69.3612	69.3429	69.3978	69.3795	69.4527	69.2331	69.288	69.3246	69.3246	69.2514	69.1416	69.5625	69.1416	69.2148	69.0501	69.0684	68.922	69.1965	69.0501	69.0684	69.0684	69.3612	69.3246	69.2148	69.7455	69.3429	69.288	69.1782	69.5076	69.2697	69.4893	69.2514	69.288
210	69.4527	69.5991	69.7089	69.9834	69.6357	69.3429	69.3063	69.471	69.3429	69.3612	69.3429	69.4344	69.3795	69.3795	69.471	69.4161	69.3612	69.3429	69.3978	69.3795	69.4344	69.2331	69.288	69.3429	69.3063	69.2331	69.1416	69.5625	69.1233	69.2148	69.0501	69.0684	68.922	69.1965	69.0501	69.0501	69.0501	69.3429	69.3246	69.2148	69.7272	69.3429	69.2697	69.1599	69.4893	69.2514	69.471	69.2514	69.288
211	69.4527	69.5808	69.7089	69.9834	69.6357	69.3429	69.3063	69.471	69.3429	69.3429	69.3429	69.4344	69.3612	69.3795	69.471	69.4161	69.3429	69.3246	69.3795	69.3612	69.4344	69.2331	69.2697	69.3246	69.3063	69.2331	69.1233	69.5442	69.1233	69.2148	69.0318	69.0501	68.9037	69.1782	69.0318	69.0501	69.0501	69.3429	69.3063	69.2148	69.7272	69.3246	69.2514	69.1599	69.4893	69.2514	69.471	69.2331	69.2697
212	69.4344	69.5808	69.6906	69.9651	69.6174	69.3246	69.288	69.471	69.3246	69.3429	69.3246	69.4161	69.3612	69.3795	69.4527	69.3978	69.3246	69.3246	69.3795	69.3612	69.4344	69.2148	69.2697	69.3246	69.288	69.2148	69.1233	69.5442	69.1233	69.1965	69.0318	69.0501	68.9037	69.1782	69.0318	69.0318	69.0501	69.3246	69.3063	69.1965	69.7089	69.3246	69.2514	69.1599	69.471	69.2331	69.471	69.2331	69.2697
213	69.4344	69.5808	69.6906	69.9651	69.6174	69.3246	69.288	69.4527	69.3246	69.3246	69.3246	69.4161	69.3612	69.3612	69.4527	69.3978	69.3429	69.3063	69.3612	69.3429	69.4161	69.1965	69.2697	69.3063	69.288	69.2148	69.105	69.5259	69.105	69.1965	69.0135	69.0318	68.8854	69.1599	69.0135	69.0318	69.0318	69.3246	69.288	69.1965	69.7089	69.3246	69.2514	69.1416	69.471	69.2331	69.4527	69.2148	69.2514
214	69.4161	69.5625	69.6906	69.9651	69.6174	69.3246	69.288	69.4527	69.3063	69.3246	69.3063	69.3978	69.3429	69.3612	69.4527	69.3795	69.3246	69.3063	69.3612	69.3429	69.4161	69.1965	69.2514	69.288	69.2697	69.2148	69.105	69.5259	69.105	69.1782	68.9952	69.0318	68.8854	69.1599	69.0135	69.0135	69.0135	69.3246	69.288	69.1965	69.6906	69.3063	69.2331	69.1416	69.471	69.2148	69.4527	69.2148	69.2514
215	69.4161	69.5625	69.6723	69.9468	69.5991	69.3063	69.2697	69.4527	69.3063	69.3246	69.3063	69.3978	69.3429	69.3429	69.4344	69.3795	69.3246	69.288	69.3429	69.3429	69.3978	69.1965	69.2514	69.288	69.2697	69.1965	69.0867	69.5076	69.0867	69.1782	68.9952	69.0135	68.8671	69.1416	68.9952	68.9952	69.0135	69.3063	69.2697	69.1782	69.6906	69.3063	69.2331	69.1233	69.471	69.2148	69.4344	69.1965	69.2331
216	69.4161	69.5442	69.654	69.9468	69.5991	69.3063	69.2697	69.4344	69.288	69.3063	69.288	69.3795	69.3429	69.3429	69.4344	69.3795	69.3063	69.288	69.3429	69.3246	69.3978	69.1782	69.2514	69.288	69.2514	69.1965	69.0867	69.5076	69.0867	69.1599	68.9769	69.0135	68.8671	69.1416	68.9952	69.0135	69.0135	69.288	69.2697	69.1599	69.6906	69.288	69.2148	69.1233	69.4527	69.2148	69.4344	69.1965	69.2331
217	69.3978	69.5442	69.654	69.9285	69.5808	69.288	69.2697	69.4344	69.288	69.3063	69.288	69.3795	69.3246	69.3429	69.4161	69.3612	69.3063	69.288	69.3429	69.3246	69.3978	69.1782	69.2331	69.2697	69.2514	69.1782	69.0684	69.5076	69.0867	69.1599	68.9769	68.9952	68.8488	69.1416	68.9769	68.9952	68.9952	69.288	69.2697	69.1599	69.6723	69.288	69.2148	69.105	69.4527	69.1965	69.4344	69.1782	69.2331
218	69.3978	69.5259	69.654	69.9285	69.5808	69.288	69.2514	69.4161	69.288	69.288	69.288	69.3795	69.3246	69.3246	69.4161	69.3612	69.288	69.2697	69.3246	69.3246	69.3795	69.1599	69.2331	69.2697	69.2514	69.1782	69.0684	69.4893	69.0684	69.1416	68.9586	68.9952	68.8305	69.1233	68.9769	68.9769	68.9769	69.288	69.2514	69.1416	69.6723	69.2697	69.2148	69.0867	69.4344	69.1782	69.4161	69.1782	69.2148
219	69.3978	69.5259	69.654	69.9285	69.5808	69.288	69.2514	69.4161	69.2697	69.288	69.288	69.3795	69.3063	69.3246	69.4161	69.3429	69.2697	69.2697	69.3246	69.3063	69.3795	69.1599	69.2148	69.2514	69.2331	69.1599	69.0684	69.4893	69.0501	69.1416	68.9586	68.9769	68.8305	69.1233	68.9586	68.9769	68.9769	69.2697	69.2514	69.1416	69.6723	69.2697	69.1965	69.0867	69.4344	69.1782	69.4161	69.1599	69.2148
220	69.3795	69.5259	69.6357	69.9102	69.5625	69.2697	69.2331	69.3978	69.2697	69.2697	69.2697	69.3612	69.3063	69.3063	69.3978	69.3429	69.2697	69.2697	69.3246	69.3063	69.3612	69.1416	69.2148	69.2514	69.2331	69.1599	69.0501	69.471	69.0501	69.1416	68.9586	68.9769	68.8305	69.105	68.9403	68.9586	68.9769	69.2514	69.2331	69.1233	69.654	69.2697	69.1782	69.0867	69.4161	69.1782	69.3978	69.1599	69.1965
221	69.3795	69.5076	69.6357	69.9102	69.5625	69.2697	69.2331	69.3978	69.2514	69.2697	69.2514	69.3612	69.288	69.3063	69.3978	69.3246	69.2514	69.2514	69.3063	69.288	69.3612	69.1416	69.1965	69.2331	69.2148	69.1599	69.0501	69.471	69.0318	69.1233	68.9403	68.9769	68.8122	69.105	68.9403	68.9586	68.9586	69.2514	69.2148	69.1233	69.654	69.2514	69.1782	69.0684	69.4161	69.1599	69.3978	69.1416	69.1782
222	69.3795	69.5076	69.6174	69.9102	69.5442	69.2514	69.2331	69.3978	69.2514	69.2514	69.2514	69.3429	69.288	69.3063	69.3795	69.3246	69.2514	69.2331	69.3063	69.288	69.3429	69.1233	69.1965	69.2331	69.2148	69.1416	69.0318	69.4527	69.0318	69.105	68.9403	68.9586	68.8122	69.0867	68.9403	68.9403	68.9403	69.2331	69.2148	69.105	69.6357	69.2331	69.1599	69.0684	69.3978	69.1599	69.3978	69.1416	69.1782
223	69.3612	69.4893	69.6174	69.8919	69.5442	69.2514	69.2148	69.3795	69.2514	69.2514	69.2331	69.3429	69.288	69.288	69.3795	69.3063	69.2514	69.2331	69.288	69.288	69.3429	69.1233	69.1965	69.2148	69.2148	69.1416	69.0318	69.4344	69.0318	69.105	68.922	68.9403	68.7939	69.0867	68.922	68.9403	68.9403	69.2331	69.2148	69.105	69.6357	69.2331	69.1599	69.0501	69.3978	69.1416	69.3795	69.1233	69.1599
224	69.3429	69.471	69.6174	69.8919	69.5442	69.2514	69.2148	69.3795	69.2331	69.2514	69.2331	69.3246	69.2697	69.288	69.3795	69.3063	69.2331	69.2331	69.288	69.2697	69.3246	69.105	69.1782	69.2148	69.1965	69.1233	69.0318	69.4527	69.0135	69.105	68.922	68.9403	68.7939	69.0684	68.922	68.9403	68.9403	69.2148	69.1965	69.105	69.6357	69.2331	69.1416	69.0501	69.3978	69.1416	69.3795	69.1233	69.1599
225	69.3612	69.471	69.5991	69.8736	69.5442	69.2331	69.1965	69.3795	69.2331	69.2331	69.2331	69.3246	69.2697	69.288	69.3612	69.3063	69.2331	69.2148	69.2697	69.2697	69.3246	69.105	69.1782	69.1965	69.1782	69.1233	69.0135	69.4344	69.0135	69.105	68.9037	68.9403	68.7756	69.0501	68.9037	68.922	68.922	69.2148	69.1965	69.0867	69.6357	69.2148	69.1416	69.0318	69.3795	69.1416	69.3612	69.105	69.1599
226	69.3429	69.471	69.5991	69.8736	69.5259	69.2331	69.1965	69.3612	69.2331	69.2331	69.2331	69.3246	69.2514	69.2697	69.3612	69.288	69.2331	69.2148	69.2697	69.2514	69.3246	69.0867	69.1599	69.1965	69.1782	69.1233	68.9952	69.4161	68.9952	69.0867	68.9037	68.922	68.7756	69.0501	68.9037	68.9037	68.922	69.1965	69.1782	69.0867	69.6174	69.1965	69.1416	69.0135	69.3795	69.1233	69.3429	69.105	69.1599
227	69.3246	69.4527	69.5808	69.8736	69.5076	69.2148	69.1782	69.3612	69.2148	69.2148	69.2148	69.3063	69.2514	69.2697	69.3429	69.288	69.2148	69.2148	69.2514	69.2514	69.3063	69.0867	69.1599	69.1965	69.1782	69.105	68.9952	69.4161	68.9952	69.0684	68.8854	68.922	68.7573	69.0501	68.8854	68.8854	68.9037	69.1965	69.1782	69.0684	69.6174	69.1965	69.1233	69.0135	69.3795	69.105	69.3429	69.0867	69.1416
228	69.3246	69.4527	69.5808	69.8736	69.5076	69.2148	69.1782	69.3429	69.1965	69.2148	69.2148	69.3063	69.2331	69.2514	69.3429	69.2697	69.2148	69.1965	69.2514	69.2331	69.3063	69.0867	69.1416	69.1782	69.1782	69.105	68.9769	69.4161	68.9769	69.0684	68.8854	68.9037	68.7573	69.0318	68.8671	68.8854	68.9037	69.1782	69.1599	69.0501	69.5991	69.1965	69.1233	68.9952	69.3612	69.105	69.3429	69.0684	69.1233
229	69.3246	69.4344	69.5808	69.8553	69.5076	69.2148	69.1782	69.3429	69.1965	69.2148	69.1965	69.288	69.2331	69.2514	69.3246	69.2697	69.1965	69.1965	69.2514	69.2331	69.3063	69.0684	69.1416	69.1782	69.1599	69.0867	68.9769	69.3978	68.9769	69.0501	68.8854	68.9037	68.739	69.0318	68.8671	68.8854	68.8854	69.1782	69.1599	69.0501	69.5991	69.1782	69.105	68.9952	69.3612	69.105	69.3246	69.0684	69.1233
230	69.3246	69.4344	69.5808	69.8553	69.5076	69.1965	69.1782	69.3429	69.1965	69.1965	69.1965	69.288	69.2331	69.2514	69.3246	69.2514	69.1965	69.1782	69.2331	69.2331	69.288	69.0684	69.1233	69.1599	69.1599	69.0867	68.9586	69.3978	68.9769	69.0501	68.8671	68.9037	68.739	69.0318	68.8671	68.8671	68.8854	69.1599	69.1416	69.0501	69.5991	69.1782	69.105	68.9769	69.3429	69.0867	69.3246	69.0684	69.105
231	69.3063	69.4161	69.5625	69.837	69.4893	69.1782	69.1599	69.3246	69.1782	69.1965	69.1965	69.288	69.2148	69.2331	69.3063	69.2514	69.1782	69.1599	69.2331	69.2148	69.288	69.0501	69.1233	69.1599	69.1416	69.0684	68.9586	69.3795	68.9586	69.0501	68.8488	68.8854	68.7207	69.0135	68.8488	68.8488	68.8671	69.1599	69.1416	69.0318	69.5808	69.1782	69.105	68.9769	69.3429	69.0867	69.3063	69.0501	69.0867
232	69.3063	69.4161	69.5442	69.837	69.4893	69.1782	69.1599	69.3246	69.1782	69.1965	69.1782	69.2697	69.2148	69.2331	69.3063	69.2331	69.1782	69.1782	69.2148	69.2148	69.2697	69.0501	69.1233	69.1599	69.1416	69.0684	68.9586	69.3612	68.9403	69.0318	68.8488	68.8854	68.7024	68.9952	68.8488	68.8488	68.8671	69.1416	69.1416	69.0318	69.5808	69.1599	69.0867	68.9586	69.3246	69.0684	69.3063	69.0501	69.0867
233	69.3063	69.3978	69.5442	69.8187	69.471	69.1782	69.1416	69.3063	69.1599	69.1782	69.1599	69.2697	69.1965	69.2331	69.3063	69.2331	69.1782	69.1599	69.2148	69.1965	69.2697	69.0501	69.105	69.1416	69.1233	69.0684	68.9403	69.3612	68.9403	69.0135	68.8305	68.8671	68.7024	68.9952	68.8305	68.8488	68.8488	69.1416	69.1233	69.0135	69.5808	69.1599	69.0684	68.9586	69.3246	69.0684	69.288	69.0318	69.0867
234	69.288	69.3795	69.5442	69.8187	69.471	69.1782	69.1416	69.3063	69.1599	69.1782	69.1599	69.2514	69.1965	69.2148	69.3063	69.2331	69.1599	69.1416	69.1965	69.1965	69.2697	69.0318	69.105	69.1416	69.1233	69.0501	68.9403	69.3612	68.9403	69.0135	68.8305	68.8488	68.7024	68.9952	68.8122	68.8305	68.8488	69.1233	69.1233	69.0135	69.5625	69.1416	69.0684	68.9403	69.3246	69.0501	69.288	69.0135	69.0867
235	69.288	69.3795	69.5442	69.8187	69.4527	69.1599	69.1416	69.3063	69.1416	69.1599	69.1599	69.2514	69.1965	69.2148	69.288	69.2148	69.1599	69.1416	69.2148	69.1782	69.2514	69.0318	69.0867	69.1416	69.1233	69.0318	68.922	69.3429	68.922	69.0135	68.8122	68.8488	68.6841	68.9769	68.8122	68.8305	68.8305	69.1233	69.105	68.9952	69.5625	69.1416	69.0684	68.9403	69.3246	69.0501	69.288	69.0135	69.0684
236	69.2697	69.3795	69.5259	69.8004	69.4527	69.1599	69.1233	69.288	69.1599	69.1599	69.1416	69.2514	69.1782	69.2148	69.288	69.2148	69.1416	69.1416	69.1965	69.1782	69.2331	69.0135	69.0867	69.1233	69.105	69.0318	68.922	69.3429	68.922	68.9952	68.8122	68.8488	68.6841	68.9769	68.8122	68.8122	68.8305	69.105	69.105	68.9952	69.5625	69.1233	69.0501	68.922	69.3063	69.0501	69.2697	68.9952	69.0501
237	69.2697	69.3612	69.5259	69.8004	69.4527	69.1599	69.1233	69.288	69.1416	69.1416	69.1416	69.2331	69.1782	69.1965	69.2697	69.1965	69.1416	69.1233	69.1965	69.1599	69.2331	69.0135	69.0867	69.1233	69.105	69.0318	68.9037	69.3429	68.9037	68.9952	68.7939	68.8305	68.6658	68.9586	68.7939	68.8122	68.8122	69.105	69.0867	68.9769	69.5442	69.1233	69.0501	68.922	69.3063	69.0318	69.2697	68.9952	69.0501
238	69.2697	69.3612	69.5259	69.8004	69.4527	69.1416	69.105	69.2697	69.1416	69.1416	69.1416	69.2331	69.1599	69.1965	69.2697	69.1965	69.1416	69.1233	69.1782	69.1782	69.2331	69.0135	69.0684	69.105	69.0867	69.0135	68.9037	69.3246	68.9037	68.9952	68.7939	68.8305	68.6658	68.9586	68.7756	68.7939	68.8122	69.0867	69.0867	68.9586	69.5259	69.105	69.0318	68.9037	69.288	69.0318	69.2514	68.9952	69.0318
239	69.2514	69.3429	69.5076	69.7821	69.4344	69.1416	69.105	69.2697	69.1233	69.1416	69.1233	69.2148	69.1599	69.1782	69.2697	69.1782	69.1233	69.1233	69.1599	69.1599	69.2148	68.9952	69.0501	69.105	69.0867	69.0135	68.8854	69.3246	68.8854	68.9769	68.7756	68.8122	68.6475	68.9403	68.7756	68.7939	68.7939	69.0867	69.0867	68.9586	69.5259	69.105	69.0318	68.9037	69.288	69.0135	69.2514	68.9769	69.0318
240	69.2514	69.3429	69.5076	69.7821	69.4344	69.1233	69.0867	69.2514	69.1233	69.1233	69.1233	69.2148	69.1599	69.1782	69.2514	69.1782	69.105	69.105	69.1599	69.1599	69.2148	68.9952	69.0501	69.105	69.0867	68.9952	68.8854	69.3063	68.8854	68.9769	68.7756	68.8122	68.6475	68.9403	68.7756	68.7756	68.7939	69.0867	69.0684	68.9586	69.5259	69.0867	69.0135	68.8854	69.288	69.0135	69.2331	68.9586	69.0318
241	69.2514	69.3246	69.4893	69.7821	69.4161	69.1233	69.0867	69.2514	69.105	69.1233	69.105	69.2148	69.1416	69.1782	69.2514	69.1782	69.105	69.105	69.1599	69.1416	69.1965	68.9769	69.0318	69.0867	69.0684	68.9952	68.8671	69.3063	68.8854	68.9586	68.7573	68.7939	68.6292	68.922	68.7573	68.7756	68.7756	69.0684	69.0684	68.9403	69.5076	69.0867	69.0135	68.8854	69.2697	68.9952	69.2331	68.9586	69.0135
242	69.2331	69.3246	69.4893	69.7821	69.4161	69.105	69.0867	69.2514	69.105	69.105	69.105	69.1965	69.1416	69.1599	69.2331	69.1599	69.105	69.105	69.1416	69.1416	69.1965	68.9769	69.0318	69.0867	69.0684	68.9952	68.8671	69.288	68.8671	68.9586	68.739	68.7939	68.6109	68.922	68.7573	68.7573	68.7756	69.0501	69.0501	68.9403	69.5076	69.0684	68.9952	68.8854	69.2697	68.9952	69.2148	68.9403	68.9952
243	69.2331	69.3063	69.471	69.7638	69.3978	69.105	69.0867	69.2331	69.105	69.105	69.105	69.1965	69.1233	69.1599	69.2331	69.1416	69.105	69.0867	69.1416	69.1233	69.1965	68.9586	69.0318	69.0684	69.0684	68.9769	68.8671	69.288	68.8671	68.9586	68.739	68.7756	68.6109	68.922	68.739	68.739	68.7573	69.0501	69.0501	68.922	69.5076	69.0684	68.9952	68.8671	69.2514	68.9952	69.2148	68.9403	68.9952
244	69.2148	69.3063	69.471	69.7455	69.3978	69.105	69.0684	69.2331	69.0867	69.105	69.0867	69.1965	69.1233	69.1416	69.2331	69.1416	69.0867	69.0684	69.1416	69.1233	69.1782	68.9586	69.0135	69.0684	69.0501	68.9769	68.8488	69.288	68.8488	68.9403	68.739	68.7756	68.6109	68.9037	68.739	68.739	68.7573	69.0501	69.0318	68.922	69.4893	69.0684	68.9769	68.8488	69.2514	68.9769	69.1965	68.922	68.9952
245	69.2148	69.288	69.471	69.7455	69.3978	69.0867	69.0501	69.2148	69.0867	69.0867	69.0867	69.1782	69.105	69.1416	69.2148	69.1416	69.0867	69.0684	69.1233	69.1233	69.1782	68.9403	69.0135	69.0501	69.0501	68.9769	68.8488	69.2697	68.8488	68.9403	68.7207	68.7756	68.5926	68.9037	68.7207	68.7207	68.739	69.0318	69.0318	68.9037	69.4893	69.0501	68.9769	68.8488	69.2514	68.9586	69.1965	68.922	68.9769
246	69.2148	69.288	69.4527	69.7455	69.3795	69.0867	69.0501	69.2148	69.0684	69.0867	69.0684	69.1599	69.105	69.1416	69.1965	69.1416	69.0684	69.0684	69.105	69.105	69.1782	68.9403	69.0135	69.0501	69.0318	68.9586	68.8488	69.2697	68.8305	68.922	68.7207	68.7573	68.5926	68.8854	68.7207	68.7207	68.7207	69.0318	69.0135	68.9037	69.4893	69.0501	68.9769	68.8488	69.2331	68.9586	69.1782	68.922	68.9769
247	69.1965	69.2697	69.4527	69.7272	69.3795	69.0684	69.0501	69.1965	69.0684	69.0867	69.0684	69.1599	69.105	69.1233	69.1965	69.1233	69.0684	69.0501	69.105	69.105	69.1599	68.9403	68.9952	69.0318	69.0318	68.9586	68.8305	69.2514	68.8305	68.922	68.7024	68.7573	68.5743	68.8854	68.7024	68.7024	68.7207	69.0135	68.9952	68.8854	69.471	69.0501	68.9586	68.8305	69.2331	68.9586	69.1782	68.9037	68.9586
248	69.1965	69.2697	69.4527	69.7089	69.3795	69.0684	69.0318	69.1965	69.0684	69.0684	69.0684	69.1599	69.0867	69.1233	69.1965	69.105	69.0501	69.0501	69.105	69.0867	69.1416	68.922	68.9769	69.0318	69.0135	68.9403	68.8122	69.2514	68.8122	68.9037	68.7024	68.739	68.556	68.8671	68.7024	68.7024	68.7207	69.0135	68.9952	68.8854	69.471	69.0318	68.9403	68.8305	69.2331	68.9403	69.1782	68.9037	68.9403
249	69.1782	69.2514	69.4527	69.7089	69.3612	69.0684	69.0318	69.1965	69.0501	69.0684	69.0501	69.1416	69.0867	69.105	69.1782	69.105	69.0501	69.0318	69.105	69.0867	69.1416	68.922	68.9769	69.0318	69.0135	68.922	68.8122	69.2331	68.8122	68.9037	68.7024	68.739	68.556	68.8671	68.6841	68.7024	68.7024	68.9952	68.9952	68.8671	69.471	69.0135	68.9403	68.8122	69.2148	68.9403	69.1599	68.8854	68.9403
250	69.1782	69.2514	69.4344	69.7089	69.3612	69.0501	69.0318	69.1782	69.0501	69.0501	69.0501	69.1416	69.0684	69.105	69.1782	69.105	69.0318	69.0318	69.0867	69.0867	69.1416	68.922	68.9769	69.0135	68.9952	68.922	68.7939	69.2331	68.8122	68.8854	68.6841	68.7207	68.556	68.8488	68.6841	68.6841	68.7024	68.9952	68.9769	68.8671	69.471	69.0135	68.922	68.8122	69.2148	68.922	69.1599	68.8671	68.9403
251	69.1782	69.2331	69.4161	69.7089	69.3612	69.0501	69.0135	69.1782	69.0318	69.0501	69.0318	69.1233	69.0684	69.105	69.1782	69.105	69.0318	69.0318	69.0684	69.0684	69.1416	68.9037	68.9586	69.0135	68.9952	68.922	68.7939	69.2148	68.7939	68.8854	68.6658	68.7207	68.5377	68.8488	68.6658	68.6658	68.7024	68.9769	68.9769	68.8488	69.4527	69.0135	68.922	68.7939	69.1965	68.922	69.1599	68.8671	68.922
252	69.1782	69.2331	69.4161	69.6906	69.3429	69.0501	68.9952	69.1782	69.0318	69.0501	69.0318	69.1233	69.0501	69.0867	69.1782	69.0867	69.0318	69.0135	69.0684	69.0684	69.1233	68.9037	68.9586	68.9952	68.9952	68.9037	68.7939	69.2148	68.7939	68.8671	68.6658	68.7024	68.5194	68.8305	68.6658	68.6658	68.6841	68.9586	68.9586	68.8488	69.4527	68.9952	68.922	68.7939	69.1965	68.922	69.1416	68.8671	68.922
253	69.1599	69.2148	69.4161	69.6906	69.3429	69.0318	68.9952	69.1599	69.0318	69.0318	69.0318	69.1233	69.0501	69.0867	69.1599	69.0684	69.0135	69.0135	69.0684	69.0501	69.1233	68.8854	68.9586	68.9952	68.9769	68.9037	68.7756	69.2148	68.7756	68.8671	68.6475	68.7024	68.5194	68.8305	68.6475	68.6475	68.6841	68.9586	68.9586	68.8305	69.4344	68.9952	68.9037	68.7756	69.1965	68.9037	69.1416	68.8488	68.9037
254	69.1599	69.2148	69.3978	69.6723	69.3246	69.0318	68.9952	69.1599	69.0135	69.0318	69.0135	69.1233	69.0501	69.0684	69.1599	69.0684	69.0135	68.9952	69.0501	69.0501	69.105	68.8854	68.9403	68.9952	68.9769	68.8854	68.7756	69.1965	68.7756	68.8488	68.6475	68.6841	68.5011	68.8305	68.6475	68.6475	68.6658	68.9403	68.9586	68.8305	69.4344	68.9769	68.9037	68.7756	69.1782	68.9037	69.1233	68.8305	68.9037
255	69.1416	69.2148	69.3978	69.6723	69.3246	69.0318	68.9769	69.1599	68.9952	69.0135	69.0135	69.105	69.0318	69.0684	69.1416	69.0501	68.9952	68.9952	69.0501	69.0501	69.105	68.8671	68.9403	68.9952	68.9586	68.8854	68.7573	69.1965	68.7573	68.8488	68.6475	68.6841	68.5011	68.8122	68.6292	68.6292	68.6658	68.9403	68.9403	68.8122	69.4344	68.9769	68.8854	68.7573	69.1599	68.8854	69.1233	68.8305	68.9037
256	69.1416	69.1965	69.3978	69.6723	69.3246	69.0135	68.9769	69.1416	68.9952	69.0135	68.9952	69.105	69.0318	69.0501	69.1416	69.0501	68.9952	68.9952	69.0501	69.0318	69.105	68.8671	68.922	68.9769	68.9586	68.8854	68.7573	69.1782	68.7573	68.8488	68.6292	68.6658	68.5011	68.8122	68.6292	68.6292	68.6475	68.922	68.9403	68.8122	69.4161	68.9769	68.8854	68.7573	69.1599	68.8854	69.105	68.8122	68.8854
257	69.1416	69.1965	69.3795	69.6723	69.3063	69.0135	68.9769	69.1416	68.9952	69.0135	68.9952	69.0867	69.0135	69.0501	69.1233	69.0501	68.9952	68.9769	69.0318	69.0318	69.0867	68.8671	68.922	68.9586	68.9403	68.8671	68.739	69.1782	68.739	68.8305	68.6292	68.6658	68.4828	68.7939	68.6109	68.6292	68.6475	68.922	68.922	68.7939	69.4161	68.9586	68.8671	68.739	69.1599	68.8671	69.105	68.8122	68.8854
258	69.1233	69.1782	69.3795	69.654	69.3063	68.9952	68.9586	69.1233	68.9952	68.9952	68.9952	69.0867	69.0135	69.0501	69.1233	69.0501	68.9769	68.9769	69.0318	69.0135	69.0684	68.8488	68.9037	68.9586	68.9403	68.8671	68.739	69.1599	68.739	68.8305	68.6109	68.6658	68.4828	68.7939	68.6109	68.6109	68.6292	68.9037	68.922	68.7939	69.4161	68.9403	68.8671	68.739	69.1416	68.8671	69.0867	68.7939	68.8671
259	69.1233	69.1782	69.3795	69.654	69.288	68.9952	68.9586	69.1233	68.9769	68.9952	68.9769	69.0684	69.0135	69.0501	69.105	69.0318	68.9586	68.9586	69.0318	69.0135	69.0684	68.8488	68.9037	68.9586	68.9403	68.8488	68.7207	69.1599	68.739	68.8305	68.5926	68.6475	68.4645	68.7939	68.5926	68.5926	68.6292	68.9037	68.922	68.7939	69.4161	68.9403	68.8488	68.739	69.1416	68.8488	69.0867	68.7939	68.8671
260	69.105	69.1782	69.3612	69.6357	69.288	68.9952	68.9403	69.105	68.9769	68.9952	68.9769	69.0684	68.9952	69.0318	69.105	69.0318	68.9769	68.9586	69.0135	69.0135	69.0684	68.8305	68.9037	68.9403	68.9403	68.8488	68.7207	69.1416	68.7207	68.8122	68.5926	68.6475	68.4645	68.7756	68.5926	68.5926	68.6109	68.9037	68.9037	68.7756	69.3978	68.9403	68.8488	68.7207	69.1416	68.8488	69.0867	68.7756	68.8488
261	69.105	69.1599	69.3612	69.6357	69.288	68.9769	68.9403	69.105	68.9586	68.9769	68.9586	69.0684	68.9952	69.0318	69.105	69.0135	68.9586	68.9403	68.9952	68.9952	69.0501	68.8305	68.8854	68.9403	68.922	68.8305	68.7207	69.1416	68.7207	68.8122	68.5926	68.6292	68.4645	68.7756	68.5743	68.5743	68.6109	68.8854	68.9037	68.7573	69.3978	68.922	68.8488	68.7024	69.1233	68.8305	69.0684	68.7756	68.8305
262	69.105	69.1599	69.3612	69.6174	69.2697	68.9769	68.9403	69.105	68.9586	68.9769	68.9586	69.0684	68.9769	69.0318	69.105	69.0135	68.9403	68.9403	68.9952	68.9952	69.0501	68.8122	68.8854	68.922	68.922	68.8305	68.7024	69.1416	68.7207	68.7939	68.5743	68.6292	68.4462	68.7573	68.5743	68.5743	68.6109	68.8854	68.8854	68.7573	69.3795	68.922	68.8305	68.7024	69.1233	68.8305	69.0684	68.7756	68.8305
263	69.105	69.1416	69.3429	69.6174	69.2697	68.9769	68.9403	69.0867	68.9586	68.9586	68.9586	69.0501	68.9769	69.0135	69.0867	68.9952	68.9403	68.9403	68.9952	68.9769	69.0318	68.8122	68.8671	68.922	68.9037	68.8122	68.7024	69.1233	68.7024	68.7939	68.556	68.6109	68.4279	68.7573	68.556	68.556	68.5926	68.8671	68.8854	68.7573	69.3795	68.922	68.8305	68.6841	69.105	68.8305	69.0501	68.7573	68.8305
264	69.105	69.1416	69.3429	69.6174	69.2697	68.9586	68.922	69.0867	68.9403	68.9586	68.9403	69.0318	68.9769	69.0135	69.0867	68.9952	68.9403	68.922	68.9769	68.9769	69.0318	68.7939	68.8671	68.9037	68.9037	68.8122	68.6841	69.1233	68.7024	68.7756	68.556	68.6109	68.4279	68.739	68.556	68.556	68.5743	68.8671	68.8671	68.739	69.3795	68.9037	68.8122	68.6841	69.105	68.8122	69.0501	68.739	68.8122
265	69.0867	69.1416	69.3246	69.5991	69.2697	68.9586	68.922	69.0684	68.9403	68.9586	68.9403	69.0318	68.9586	68.9952	69.0684	68.9952	68.922	68.922	68.9769	68.9769	69.0318	68.7939	68.8671	68.9037	68.9037	68.8122	68.6841	69.105	68.6841	68.7756	68.556	68.6109	68.4096	68.739	68.5377	68.5377	68.556	68.8488	68.8488	68.739	69.3612	68.9037	68.8122	68.6841	69.105	68.8122	69.0318	68.739	68.8122
266	69.0867	69.1233	69.3246	69.5991	69.2514	68.9403	68.9037	69.0684	68.922	68.9403	68.922	69.0318	68.9586	68.9952	69.0501	68.9769	68.922	68.922	68.9586	68.9586	69.0135	68.7939	68.8488	68.9037	68.8854	68.8122	68.6658	69.105	68.6841	68.7573	68.5377	68.5926	68.4096	68.739	68.5377	68.5377	68.556	68.8488	68.8488	68.7207	69.3612	68.8854	68.8122	68.6658	69.0867	68.8122	69.0318	68.739	68.7939
267	69.0867	69.1233	69.3246	69.5808	69.2331	68.9403	68.9037	69.0684	68.922	68.9403	68.922	69.0135	68.9403	68.9952	69.0501	68.9586	68.9037	68.9037	68.9586	68.9586	69.0135	68.7756	68.8488	68.8854	68.8854	68.7939	68.6658	69.0867	68.6658	68.7573	68.5377	68.5743	68.4096	68.7207	68.5377	68.5194	68.556	68.8305	68.8488	68.7207	69.3612	68.8854	68.7939	68.6658	69.0867	68.7939	69.0318	68.7207	68.7939
268	69.0684	69.1233	69.3063	69.5808	69.2331	68.9403	68.8854	69.0501	68.9037	68.922	68.922	69.0135	68.9403	68.9769	69.0501	68.9586	68.9037	68.9037	68.9586	68.9403	69.0135	68.7756	68.8488	68.8854	68.8671	68.7939	68.6475	69.0867	68.6658	68.7573	68.5194	68.5743	68.3913	68.7207	68.5194	68.5194	68.5377	68.8305	68.8305	68.7024	69.3429	68.8671	68.7939	68.6475	69.0867	68.7756	69.0135	68.7207	68.7756
269	69.0684	69.105	69.3063	69.5808	69.2331	68.922	68.8854	69.0501	68.9037	68.922	68.9037	68.9952	68.9403	68.9769	69.0501	68.9586	68.9037	68.9037	68.9403	68.9403	68.9952	68.7756	68.8305	68.8854	68.8671	68.7756	68.6475	69.0867	68.6658	68.739	68.5194	68.5743	68.373	68.7024	68.5011	68.5011	68.5377	68.8122	68.8305	68.7024	69.3429	68.8671	68.7756	68.6475	69.0684	68.7756	69.0135	68.7024	68.7756
270	69.0501	69.105	69.3063	69.5808	69.2331	68.922	68.8854	69.0501	68.9037	68.922	68.9037	68.9952	68.922	68.9586	69.0318	68.9403	68.8854	68.8854	68.9403	68.922	68.9952	68.7573	68.8305	68.8671	68.8671	68.7756	68.6292	69.0684	68.6475	68.739	68.5011	68.556	68.373	68.7024	68.5011	68.5011	68.5194	68.8122	68.8122	68.6841	69.3429	68.8671	68.7756	68.6292	69.0501	68.7756	69.0135	68.6841	68.7573
271	69.0501	69.105	69.288	69.5625	69.2148	68.9037	68.8671	69.0318	68.8854	68.9037	68.9037	68.9952	68.9037	68.9586	69.0318	68.9403	68.8854	68.8671	68.922	68.922	68.9769	68.7573	68.8122	68.8671	68.8488	68.7573	68.6475	69.0684	68.6292	68.7207	68.5011	68.556	68.3547	68.6841	68.4828	68.4828	68.5194	68.7939	68.8122	68.6841	69.3246	68.8488	68.7573	68.6292	69.0501	68.7756	68.9952	68.6841	68.739
272	69.0501	69.0867	69.288	69.5625	69.2148	68.8854	68.8671	69.0318	68.8854	68.9037	68.8854	68.9769	68.922	68.9586	69.0135	68.922	68.8671	68.8671	68.922	68.922	68.9769	68.739	68.8122	68.8488	68.8488	68.7573	68.6292	69.0501	68.6292	68.7207	68.5011	68.5377	68.3547	68.6841	68.4828	68.4828	68.5011	68.7939	68.7939	68.6841	69.3246	68.8488	68.7573	68.6109	69.0501	68.7573	68.9769	68.6658	68.7573
273	69.0501	69.0867	69.2697	69.5625	69.1965	68.8854	68.8671	69.0318	68.8854	68.8854	68.8854	68.9769	68.9037	68.9403	69.0135	68.922	68.8671	68.8671	68.9037	68.9037	68.9769	68.739	68.7939	68.8488	68.8305	68.7573	68.6109	69.0501	68.6292	68.7024	68.4828	68.5194	68.3364	68.6658	68.4645	68.4645	68.5011	68.7756	68.7939	68.6658	69.3246	68.8305	68.739	68.6109	69.0501	68.7573	68.9952	68.6658	68.739
274	69.0318	69.0867	69.2697	69.5442	69.1965	68.8854	68.8488	69.0135	68.8671	68.8854	68.8671	68.9769	68.9037	68.9403	69.0135	68.922	68.8488	68.8671	68.9037	68.9037	68.9586	68.7207	68.7939	68.8488	68.8305	68.739	68.6109	69.0318	68.6109	68.7024	68.4645	68.5194	68.3364	68.6658	68.4645	68.4645	68.5011	68.7756	68.7939	68.6475	69.3063	68.8305	68.739	68.6109	69.0318	68.739	68.9769	68.6658	68.739
275	69.0318	69.0684	69.2697	69.5442	69.1965	68.8671	68.8488	69.0135	68.8671	68.8854	68.8671	68.9769	68.8854	68.922	68.9952	68.9037	68.8488	68.8488	68.9037	68.9037	68.9403	68.7207	68.7939	68.8305	68.8305	68.739	68.5926	69.0318	68.6109	68.7024	68.4645	68.5194	68.3181	68.6475	68.4645	68.4462	68.4828	68.7573	68.7756	68.6475	69.3063	68.8122	68.739	68.5926	69.0318	68.739	68.9586	68.6475	68.7207
276	69.0135	69.0684	69.2697	69.5442	69.1782	68.8671	68.8488	69.0135	68.8488	68.8671	68.8671	68.9586	68.8854	68.922	68.9952	68.9037	68.8305	68.8488	68.8854	68.9037	68.9403	68.7024	68.7756	68.8122	68.8122	68.7207	68.5926	69.0318	68.5926	68.6841	68.4645	68.5011	68.3181	68.6475	68.4462	68.4462	68.4828	68.7573	68.7756	68.6475	69.288	68.8122	68.7207	68.5743	69.0318	68.7207	68.9586	68.6475	68.7024
277	69.0135	69.0684	69.2514	69.5259	69.1782	68.8488	68.8305	68.9952	68.8488	68.8671	68.8488	68.9403	68.8671	68.922	68.9952	68.8854	68.8305	68.8488	68.8854	68.8854	68.9403	68.7024	68.7756	68.8305	68.7939	68.7207	68.5743	69.0135	68.5926	68.6841	68.4462	68.5011	68.3181	68.6475	68.4462	68.4462	68.4645	68.739	68.7573	68.6292	69.288	68.7939	68.7207	68.5743	69.0135	68.7207	68.9586	68.6292	68.7024
278	69.0135	69.0501	69.2514	69.5259	69.1782	68.8305	68.8305	68.9952	68.8488	68.8488	68.8488	68.9403	68.8671	68.9037	68.9769	68.8854	68.8305	68.8305	68.8671	68.8854	68.9403	68.6841	68.7573	68.8122	68.7939	68.7024	68.5743	69.0135	68.5743	68.6658	68.4462	68.4828	68.2998	68.6292	68.4279	68.4279	68.4645	68.739	68.7573	68.6292	69.288	68.7939	68.7024	68.5743	69.0135	68.7024	68.9403	68.6292	68.7024
279	69.0135	69.0501	69.2514	69.5076	69.1599	68.8305	68.8122	68.9769	68.8305	68.8488	68.8488	68.922	68.8671	68.9037	68.9769	68.8854	68.8305	68.8122	68.8671	68.8671	68.922	68.7024	68.7573	68.7939	68.7939	68.7024	68.556	69.0135	68.5743	68.6658	68.4279	68.4828	68.2815	68.6292	68.4279	68.4096	68.4462	68.7207	68.739	68.6109	69.2697	68.7939	68.7024	68.556	68.9952	68.7024	68.922	68.6109	68.6841
280	69.0135	69.0501	69.2331	69.5259	69.1599	68.8122	68.8122	68.9769	68.8305	68.8488	68.8305	68.922	68.8488	68.9037	68.9586	68.8671	68.8122	68.8122	68.8671	68.8671	68.922	68.6841	68.739	68.7939	68.7939	68.7024	68.556	68.9952	68.5743	68.6658	68.4279	68.4645	68.2815	68.6109	68.4096	68.4096	68.4462	68.7207	68.739	68.6109	69.2697	68.7756	68.6841	68.556	68.9952	68.6841	68.922	68.6109	68.6841
281	68.9952	69.0318	69.2331	69.4893	69.1599	68.8122	68.8122	68.9769	68.8122	68.8305	68.8305	68.922	68.8488	68.8854	68.9586	68.8671	68.8122	68.8122	68.8488	68.8488	68.9037	68.6658	68.739	68.7939	68.7756	68.6841	68.5377	68.9952	68.556	68.6475	68.4096	68.4645	68.2815	68.6109	68.4096	68.4096	68.4279	68.7024	68.7207	68.5926	69.2697	68.7756	68.6841	68.5377	68.9952	68.6841	68.922	68.5926	68.6841
282	68.9952	69.0318	69.2331	69.5076	69.1599	68.8122	68.7939	68.9586	68.8122	68.8305	68.8305	68.922	68.8305	68.8854	68.9586	68.8488	68.7939	68.7939	68.8488	68.8488	68.9037	68.6658	68.739	68.7756	68.7756	68.6841	68.5377	68.9769	68.556	68.6292	68.4096	68.4645	68.2632	68.6109	68.3913	68.3913	68.4279	68.7024	68.7207	68.5926	69.2514	68.7573	68.6658	68.5377	68.9769	68.6658	68.922	68.5743	68.6658
283	68.9769	69.0318	69.2148	69.4893	69.1416	68.7939	68.7939	68.9586	68.8122	68.8305	68.8122	68.9037	68.8305	68.8854	68.9403	68.8488	68.7939	68.7939	68.8488	68.8488	68.9037	68.6658	68.7207	68.7756	68.7573	68.6841	68.5377	68.9586	68.5377	68.6292	68.3913	68.4462	68.2632	68.5926	68.3913	68.373	68.4096	68.6841	68.7207	68.5743	69.2514	68.7573	68.6658	68.5194	68.9769	68.6658	68.9037	68.5743	68.6475
284	68.9769	69.0135	69.2148	69.4893	69.1416	68.7756	68.7756	68.9403	68.7939	68.8122	68.7939	68.9037	68.8305	68.8671	68.9403	68.8305	68.7939	68.7939	68.8305	68.8305	68.8854	68.6475	68.7024	68.7573	68.7573	68.6658	68.5194	68.9586	68.5377	68.6292	68.3913	68.4462	68.2449	68.5743	68.373	68.373	68.4096	68.6841	68.7024	68.5743	69.2331	68.739	68.6475	68.5194	68.9769	68.6658	68.9037	68.556	68.6475
285	68.9586	69.0135	69.1965	69.471	69.1233	68.7756	68.7756	68.9403	68.7939	68.8122	68.7939	68.8854	68.8122	68.8671	68.922	68.8305	68.7756	68.7939	68.8122	68.8305	68.8854	68.6475	68.7024	68.7573	68.739	68.6658	68.5194	68.9586	68.5194	68.6109	68.3913	68.4279	68.2266	68.5743	68.373	68.373	68.3913	68.6841	68.7024	68.556	69.2514	68.739	68.6475	68.5011	68.9586	68.6475	68.8854	68.556	68.6292
286	68.9586	69.0135	69.1965	69.471	69.1233	68.7756	68.7756	68.9403	68.7756	68.7939	68.7756	68.8854	68.8122	68.8671	68.922	68.8122	68.7756	68.7573	68.8122	68.8122	68.8671	68.6292	68.7024	68.739	68.739	68.6475	68.5011	68.9403	68.5194	68.6109	68.373	68.4279	68.2266	68.5743	68.3547	68.3547	68.3913	68.6658	68.6841	68.556	69.2331	68.7207	68.6292	68.5011	68.9586	68.6475	68.8854	68.556	68.6292
287	68.9586	68.9952	69.1965	69.471	69.105	68.7573	68.7573	68.922	68.7756	68.7939	68.7756	68.8854	68.7939	68.8488	68.922	68.8122	68.7573	68.7756	68.8122	68.8122	68.8671	68.6292	68.6841	68.739	68.739	68.6475	68.5011	68.9403	68.5011	68.5926	68.3547	68.4096	68.2266	68.5743	68.3547	68.3547	68.3913	68.6658	68.6841	68.556	69.2148	68.7207	68.6292	68.5011	68.9403	68.6475	68.8854	68.5377	68.6109
288	68.9586	68.9952	69.1782	69.4527	69.105	68.739	68.7573	68.922	68.7756	68.7939	68.7756	68.8671	68.7939	68.8305	68.9037	68.8122	68.7573	68.7573	68.8122	68.8122	68.8488	68.6109	68.6841	68.739	68.7207	68.6292	68.5011	68.9403	68.5011	68.5926	68.3547	68.4096	68.2083	68.556	68.3364	68.3364	68.373	68.6475	68.6658	68.5377	69.2148	68.7207	68.6292	68.4828	68.9403	68.6292	68.8671	68.5377	68.6109
289	68.9403	68.9769	69.1782	69.4527	69.105	68.739	68.739	68.922	68.7573	68.7756	68.7756	68.8671	68.7939	68.8305	68.9037	68.7939	68.739	68.7573	68.7939	68.7939	68.8488	68.6292	68.6841	68.7207	68.7207	68.6292	68.4828	68.922	68.5011	68.5926	68.3547	68.4096	68.2083	68.5377	68.3364	68.3364	68.373	68.6475	68.6658	68.5194	69.2148	68.7024	68.6109	68.4828	68.922	68.6292	68.8671	68.5194	68.6109
290	68.9403	68.9952	69.1782	69.4344	69.0867	68.7207	68.739	68.9037	68.7573	68.7756	68.7573	68.8671	68.7756	68.8305	68.8854	68.7939	68.739	68.739	68.7939	68.7939	68.8488	68.6109	68.6658	68.7207	68.7207	68.6292	68.4828	68.922	68.4828	68.5743	68.3364	68.3913	68.19	68.5377	68.3181	68.3181	68.3547	68.6292	68.6658	68.5194	69.2148	68.7024	68.6109	68.4645	68.922	68.6109	68.8488	68.5194	68.5926
291	68.9403	68.9769	69.1599	69.4344	69.0867	68.7207	68.739	68.9037	68.739	68.7573	68.7573	68.8488	68.7573	68.8122	68.8854	68.7939	68.739	68.739	68.7756	68.7939	68.8305	68.5926	68.6658	68.7024	68.7024	68.6109	68.4645	68.9037	68.4828	68.5743	68.3181	68.3913	68.19	68.5194	68.3181	68.3181	68.3547	68.6109	68.6475	68.5011	69.1965	68.6841	68.6109	68.4645	68.922	68.6109	68.8488	68.5011	68.5926
292	68.922	68.9586	69.1599	69.4344	69.0684	68.7024	68.739	68.9037	68.739	68.7573	68.7573	68.8488	68.7756	68.8122	68.8854	68.7756	68.739	68.739	68.7756	68.7756	68.8305	68.5926	68.6658	68.7024	68.7024	68.6109	68.4645	68.9037	68.4645	68.556	68.3181	68.373	68.1717	68.5194	68.2998	68.2998	68.3364	68.6109	68.6475	68.5011	69.1965	68.6841	68.5926	68.4462	68.9037	68.5926	68.8305	68.5011	68.5743
293	68.922	68.9586	69.1416	69.4161	69.0684	68.7024	68.7207	68.8854	68.739	68.7573	68.739	68.8305	68.7573	68.8122	68.8671	68.7756	68.7207	68.7207	68.7573	68.7756	68.8122	68.5926	68.6475	68.7024	68.7024	68.6109	68.4462	68.9037	68.4645	68.556	68.3181	68.373	68.1717	68.5194	68.2998	68.2998	68.3364	68.6109	68.6292	68.5011	69.1965	68.6658	68.5743	68.4462	68.9037	68.5926	68.8305	68.4828	68.5743
294	68.9037	68.9586	69.1416	69.4161	69.0684	68.7024	68.7207	68.8671	68.7207	68.739	68.739	68.8305	68.7573	68.7939	68.8671	68.7573	68.7207	68.7207	68.7573	68.7756	68.8122	68.5743	68.6475	68.6841	68.6841	68.5926	68.4462	68.8854	68.4462	68.556	68.2998	68.373	68.1534	68.5011	68.2815	68.2815	68.3181	68.5926	68.6292	68.4828	69.1782	68.6658	68.5743	68.4279	68.9037	68.5743	68.8305	68.4645	68.556
295	68.9037	68.9586	69.1416	69.4161	69.0501	68.6841	68.7024	68.8671	68.7207	68.739	68.7207	68.8122	68.739	68.7939	68.8671	68.7573	68.7024	68.7024	68.7573	68.7573	68.8122	68.5743	68.6292	68.6841	68.6841	68.5926	68.4279	68.8671	68.4462	68.5377	68.2998	68.3547	68.1534	68.5011	68.2815	68.2815	68.3181	68.5926	68.6109	68.4828	69.1782	68.6658	68.5743	68.4096	68.9037	68.5743	68.8122	68.4645	68.556
296	68.9037	68.9403	69.1416	69.4161	69.0501	68.6841	68.7024	68.8671	68.7024	68.7207	68.7207	68.8122	68.739	68.7939	68.8488	68.739	68.7024	68.7024	68.739	68.7573	68.7939	68.556	68.6292	68.6841	68.6658	68.5743	68.4279	68.8671	68.4462	68.5377	68.2815	68.3364	68.1351	68.5011	68.2815	68.2632	68.2998	68.5743	68.6109	68.4645	69.1782	68.6475	68.556	68.4096	68.8854	68.5743	68.8122	68.4645	68.556
297	68.8854	68.9403	69.1233	69.3978	69.0501	68.6658	68.6841	68.8671	68.7024	68.7207	68.7207	68.8122	68.7207	68.7756	68.8488	68.739	68.6841	68.7024	68.739	68.739	68.7939	68.556	68.6109	68.6658	68.6658	68.5743	68.4279	68.8671	68.4462	68.5194	68.2815	68.3364	68.1351	68.4828	68.2632	68.2632	68.2998	68.5743	68.5926	68.4462	69.1599	68.6475	68.556	68.4096	68.8854	68.556	68.7939	68.4462	68.5377
298	68.8854	68.9403	69.1233	69.3978	69.0318	68.6658	68.6841	68.8488	68.7024	68.7024	68.7024	68.7939	68.7207	68.7756	68.8305	68.7207	68.6841	68.6841	68.739	68.739	68.7939	68.556	68.6109	68.6658	68.6475	68.5743	68.4096	68.8488	68.4279	68.5194	68.2632	68.3364	68.1168	68.4828	68.2632	68.2449	68.2815	68.556	68.5926	68.4462	69.1599	68.6475	68.5377	68.4096	68.8671	68.556	68.7939	68.4462	68.5194
299	68.8854	68.922	69.1233	69.3795	69.0318	68.6475	68.6841	68.8488	68.7024	68.7024	68.7024	68.7939	68.7207	68.7573	68.8305	68.7207	68.6841	68.6841	68.7207	68.7207	68.7756	68.5377	68.6109	68.6475	68.6475	68.556	68.4096	68.8488	68.4096	68.5011	68.2632	68.3181	68.1168	68.4645	68.2449	68.2266	68.2815	68.556	68.5926	68.4279	69.1599	68.6292	68.5377	68.3913	68.8671	68.5377	68.7939	68.4462	68.5194
300	68.8854	68.922	69.105	69.3795	69.0318	68.6475	68.6658	68.8488	68.6841	68.7024	68.7024	68.7756	68.7024	68.7573	68.8305	68.7207	68.6658	68.6658	68.7207	68.7207	68.7756	68.5377	68.6109	68.6475	68.6475	68.556	68.3913	68.8488	68.4096	68.5011	68.2449	68.3181	68.0985	68.4645	68.2449	68.2266	68.2632	68.5377	68.5926	68.4279	69.1416	68.6109	68.5377	68.373	68.8671	68.5377	68.7756	68.4279	68.5194
(blank)
Grand Total	20924.1	20967.3	21002	21091.9	20991.5	20909.5	20897.5	20946.3	20909.7	20909.8	20906.6	20933.6	20921.8	20935.9	20945.5	20937.9	20914.1	20906.1	20925.3	20925.6	20937.6	20878.5	20892.7	20906.6	20897.8	20878.2	20863.8	20986.6	20857.3	20881.6	20844.1	20843.7	20810.3	20875.8	20847.8	20854.7	20847.3	20940.5	20916.2	20898	21005.8	20921.7	20903.3	20878.7	20949.3	20894.1	20954.8	20909.7	20912.7
[truncated: 418 more columns]

## Sheet: AD 30s
Date	Species	Individual	measure	Reservoir volume (mL)	Pi (kPa)	Pf (kPa)	Absolute Pi (kPa)	Absolute Pf(kPa)	AD (mol)	AD (uL)	PAD (%)	Xylem water potential (MPa)	Time (min)	Daytime	Measurement #		PAD'	SE
10/30/2020	Schinus terebinthifolius	2	1	1.305	72.1611	70.9533	27.8389	29.0467	6.46668e-07	16.0835	0	-0.15	0	09:45:00	1		0.36036	0.129859
				1.305	72.1611	70.9533	27.8389	29.0467	6.46668e-07	16.0835	0	-0.208333	15	10:00:00	2		0.39949	0.159592
only change yellow colunms				1.305	72.1611	70.9533	27.8389	29.0467	6.46668e-07	16.0835	0	-0.266667	30	10:15:00	3		0.442851	0.196117
				1.305	72.6552	71.2644	27.3448	28.7356	7.44648e-07	18.5203	0.911577	-0.325	45	10:30:00	4		0.490894	0.176974
				1.305	72.3075	70.935	27.6925	29.065	7.34856e-07	18.2768	0.820469	-0.383333	60	10:45:00	5		0.544121	0.076368
				1.305	72.1611	70.6971	27.8389	29.3029	7.8384e-07	19.4951	1.27621	-0.441667	75	11:00:00	6		0.603085	0.453094
				1.305	72.0696	70.6422	27.9304	29.3578	7.6425e-07	19.0079	1.09394	-0.5	90	11:15:00	7		0.668396	0.18109
				1.305	72.216	70.8069	27.784	29.1931	7.54446e-07	18.764	1.00273	-0.566667	105	11:30:00	8		0.751674	0.0630314
				1.305	72.1245	70.7154	27.8755	29.2846	7.54446e-07	18.764	1.00273	-0.633333	120	11:45:00	9		0.845241	0.0248044
				1.305	72.1062	70.6971	27.8938	29.3029	7.54446e-07	18.764	1.00273	-0.7	135	12:00:00	10		0.950343	0.00274493
				1.305	72.0513	70.6788	27.9487	29.3212	7.34845e-07	18.2765	0.82037	-0.766667	150	12:15:00	11		1.06837	0.0615056
				1.305	72.1428	70.7703	27.8572	29.2297	7.3485e-07	18.2767	0.820419	-0.833333	165	12:30:00	12		1.20088	0.144753
				1.305	72.1428	70.752	27.8572	29.248	7.44648e-07	18.5203	0.911577	-0.9	180	12:45:00	13		1.34961	0.19187
				1.305	72.1611	70.8252	27.8389	29.1748	7.15249e-07	17.7891	0.638054	-0.941667	195	13:00:00	14		1.45164	0.661917
				1.305	72.1794	70.8252	27.8206	29.1748	7.25047e-07	18.0328	0.729212	-0.983333	210	13:15:00	15		1.56126	0.692303
				1.305	72.216	70.8435	27.784	29.1565	7.3485e-07	18.2767	0.820419	-1.025	225	13:30:00	16		1.67902	0.737192
				1.305	72.1062	70.7337	27.8938	29.2663	7.3485e-07	18.2767	0.820419	-1.06667	240	13:45:00	17		1.8055	0.970376
				1.305	72.0513	70.6971	27.9487	29.3029	7.25052e-07	18.033	0.729262	-1.10833	255	14:00:00	18		1.94131	1.46907
				1.305	72.1428	70.7703	27.8572	29.2297	7.3485e-07	18.2767	0.820419	-1.15	270	14:15:00	19		2.08713	1.60456
				1.305	72.1428	70.7886	27.8572	29.2114	7.25052e-07	18.033	0.729262	-1.16667	285	14:30:00	20		2.14841	2.01399
				1.305	72.1611	70.8069	27.8389	29.1931	7.25052e-07	18.033	0.729262	-1.18333	300	14:45:00	21		2.21145	2.1969
				1.305	71.9964	70.6422	28.0036	29.3578	7.25052e-07	18.033	0.729262	-1.2	315	15:00:00	22		2.2763	2.39334
				1.305	72.0147	70.6605	27.9853	29.3395	7.25052e-07	18.033	0.729262	-1.21667	330	15:15:00	23		2.34301	2.60417
				1.305	72.0696	70.7154	27.9304	29.2846	7.25058e-07	18.0331	0.729311	-1.23333	345	15:30:00	24		2.41162	2.83015
				1.305	72.0147	70.6788	27.9853	29.3212	7.15249e-07	17.7891	0.638054	-1.25	360	15:45:00	25		2.48219	3.40082
				1.305	71.9598	70.6239	28.0402	29.3761	7.15254e-07	17.7893	0.638104	-1.2625	375	16:00:00	26		2.53643	3.60364
				1.305	72.0696	70.6605	27.9304	29.3395	7.54452e-07	18.7642	1.00278	-1.275	390	16:15:00	27		2.59183	2.52506			Sp	-44.3481
				1.305	72.4905	71.0448	27.5095	28.9552	7.74042e-07	19.2514	1.18505	-1.3125	405	17:00:00	28		2.76518	2.4968			P50	-3.31936
				1.305	71.9781	70.5873	28.0219	29.4127	7.44648e-07	18.5203	0.911577	-1.325	420	17:15:00	29		2.82542	3.66281			SSE	4907.97
				1.305	72.0696	70.6788	27.9304	29.3212	7.44648e-07	18.5203	0.911577	-1.3375	435	17:30:00	30		2.88695	3.90208			Rˆ2	0.994301
				1.305	72.0696	70.6239	27.9304	29.3761	7.74048e-07	19.2515	1.1851	-1.35	450	17:45:00	31		2.94977	3.11405
				1.305	71.9964	70.5873	28.0036	29.4127	7.54446e-07	18.764	1.00273	-1.3625	465	18:00:00	32		3.01391	4.04483			PAD = 100/(1+exp((Sp/25)*(P-P50)))			P is xylem water potential
				1.305	71.9781	70.5324	28.0219	29.4676	7.74042e-07	19.2514	1.18505	-1.375	480	18:15:00	33		3.07941	3.58859						PAD is the air discharge (in %)
				1.305	72.0696	70.6605	27.9304	29.3395	7.54452e-07	18.7642	1.00278	-1.3875	495	18:30:00	34		3.14628	4.59458						Sp is the slope (%PAD MPa-1)
				1.305	72.0879	70.6422	27.9121	29.3578	7.74042e-07	19.2514	1.18505	-1.4	510	18:45:00	35		3.21456	4.11891						P50 is the xylem water potentil in which PAD is 50% (in MPa)
				1.305	72.1428	70.6971	27.8572	29.3029	7.74042e-07	19.2514	1.18505	-1.4125	525	19:00:00	36		3.28427	4.40671
				1.305	72.0513	70.6239	27.9487	29.3761	7.64244e-07	19.0077	1.09389	-1.425	540	19:15:00	37		3.35544	5.11458			Curve fitting tips
				1.305	72.399	70.9533	27.601	29.0467	7.74042e-07	19.2514	1.18505	-1.4375	555	19:30:00	38		3.42809	5.03123
				1.305	72.1977	70.8069	27.8023	29.1931	7.44648e-07	18.5203	0.911577	-1.45	570	19:45:00	39		3.50226	6.71165			1. Estimate PAD values using the sigmoidal curve shown above (PAD'). See column R. Note the parameters Sp and P50 are in cells W28 and W29, respectively.
				1.305	72.2343	70.8069	27.7657	29.1931	7.64244e-07	19.0077	1.09389	-1.4625	585	20:00:00	40		3.57798	6.17069			2. Add a series to the graph PAD vs. Xylem water potential (blue line).
				1.305	72.216	70.935	27.784	29.065	6.8586e-07	17.0582	0.364631	-1.475	600	20:15:00	41		3.65527	10.8283			3. Calculate the squared error (SE), See column S.
				1.305	72.216	70.8252	27.784	29.1748	7.44643e-07	18.5202	0.911527	-1.4875	615	20:30:00	42		3.73417	7.96731			4. Calculate the sum of squared error (SSE). See cell W30.
				1.305	72.1794	70.7703	27.8206	29.2297	7.54446e-07	18.764	1.00273	-1.5	630	20:45:00	43		3.8147	7.90716			5. Calculate the R2, as shown in cell W31.
				1.305	72.1611	70.7337	27.8389	29.2663	7.64244e-07	19.0077	1.09389	-1.5125	645	21:00:00	44		3.8969	7.85686			6. Install the Solver tool.
				1.305	72.1428	70.8069	27.8572	29.1931	7.15254e-07	17.7893	0.638104	-1.525	660	21:15:00	45		3.9808	11.1736			7. In Menu, go to <Data> and then <Solver>
				1.305	72.1062	70.7154	27.8938	29.2846	7.44648e-07	18.5203	0.911577	-1.5375	675	21:30:00	46		4.06643	9.95307			8. Set as objetive the minimum value for SSE (cell W30) by changing variables Sp and P50 (cells W28 and W29).
				1.305	72.2526	70.8984	27.7474	29.1016	7.25052e-07	18.033	0.729262	-1.55	690	21:45:00	47		4.15381	11.7276			9. Apply constraints for Sp and P50 (<= 0).
				1.305	72.3258	70.8618	27.6742	29.1382	7.8384e-07	19.4951	1.27621	-1.5625	705	22:00:00	48		4.243	8.80184			10. Un-check <Make Unconstrained Variables Non-negative> and use the Solving Method <GRG Nonlinear>
				1.305	72.2526	70.8435	27.7474	29.1565	7.54446e-07	18.764	1.00273	-1.575	720	22:15:00	49		4.33401	11.0974			11. Click on Solve. Tip: start solving with reasonable values for Sp and P50.
				1.305	72.1794	70.8618	27.8206	29.1382	7.05456e-07	17.5456	0.546946	-1.5875	735	22:30:00	50		4.42688	15.0539
				1.305	72.2709	70.9167	27.7291	29.0833	7.25052e-07	18.033	0.729262	-1.6	750	22:45:00	51		4.52165	14.3822
				1.305	72.1611	70.8069	27.8389	29.1931	7.25052e-07	18.033	0.729262	-1.6125	765	23:00:00	52		4.61836	15.1251
				1.305	72.1611	70.752	27.8389	29.248	7.54446e-07	18.764	1.00273	-1.625	780	23:15:00	53		4.71702	13.7959
				1.305	72.2892	70.8984	27.7108	29.1016	7.44648e-07	18.5203	0.911577	-1.6375	795	23:30:00	54		4.81769	15.2577
				1.305	72.3624	71.0814	27.6376	28.9186	6.8586e-07	17.0582	0.364631	-1.65	810	23:45:00	55		4.9204	20.755
				1.305	72.1611	70.8801	27.8389	29.1199	6.8586e-07	17.0582	0.364631	-1.6625	825	1900-01-01	56		5.02518	21.7207
				1.305	72.2526	70.8435	27.7474	29.1565	7.54446e-07	18.764	1.00273	-1.675	840	1900-01-01 00:15:00	57		5.13207	17.0514
				1.305	72.1794	70.8435	27.8206	29.1565	7.15254e-07	17.7893	0.638104	-1.6875	855	1900-01-01 00:30:00	58		5.24111	21.1876
				1.305	72.1611	70.752	27.8389	29.248	7.54446e-07	18.764	1.00273	-1.7	870	1900-01-01 00:45:00	59		5.35233	18.919
				1.305	72.1611	70.8801	27.8389	29.1199	6.8586e-07	17.0582	0.364631	-1.7125	885	1900-01-01 01:00:00	60		5.46578	26.0217
				1.305	72.1611	70.752	27.8389	29.248	7.54446e-07	18.764	1.00273	-1.725	900	1900-01-01 01:15:00	61		5.58149	20.965
				1.305	72.1611	70.8069	27.8389	29.1931	7.25052e-07	18.033	0.729262	-1.7375	915	1900-01-01 01:30:00	62		5.69951	24.7033
				1.305	72.1428	70.7337	27.8572	29.2663	7.54446e-07	18.764	1.00273	-1.75	930	1900-01-01 01:45:00	63		5.81986	23.2047
				1.305	72.1794	70.8069	27.8206	29.1931	7.3485e-07	18.2767	0.820419	-1.7625	945	1900-01-01 02:00:00	64		5.9426	26.2367
				1.305	72.0879	70.6971	27.9121	29.3029	7.44648e-07	18.5203	0.911577	-1.775	960	1900-01-01 02:15:00	65		6.06776	26.5862
				1.305	72.0696	70.6788	27.9304	29.3212	7.44648e-07	18.5203	0.911577	-1.7875	975	1900-01-01 02:30:00	66		6.19538	27.9186
				1.305	71.9781	70.5873	28.0219	29.4127	7.44648e-07	18.5203	0.911577	-1.8	990	1900-01-01 02:45:00	67		6.3255	29.3106
				1.305	71.9964	70.5873	28.0036	29.4127	7.54446e-07	18.764	1.00273	-1.8125	1005	1900-01-01 03:00:00	68		6.45817	29.7618
				1.305	71.9232	70.6056	28.0768	29.3944	7.05462e-07	17.5457	0.546996	-1.825	1020	1900-01-01 03:15:00	69		6.59343	36.5593
				1.305	71.9781	70.6422	28.0219	29.3578	7.15254e-07	17.7893	0.638104	-1.8375	1035	1900-01-01 03:30:00	70		6.73131	37.1272
				1.305	72.033	70.6971	27.967	29.3029	7.15254e-07	17.7893	0.638104	-1.85	1050	1900-01-01 03:45:00	71		6.87187	38.8598
				1.305	72.0513	70.6971	27.9487	29.3029	7.25052e-07	18.033	0.729262	-1.8625	1065	1900-01-01 04:00:00	72		7.01514	39.5123
				1.305	72.0879	70.7154	27.9121	29.2846	7.3485e-07	18.2767	0.820419	-1.875	1080	1900-01-01 04:15:00	73		7.16117	40.2051
				1.305	72.0513	70.6605	27.9487	29.3395	7.44648e-07	18.5203	0.911577	-1.8875	1095	1900-01-01 04:30:00	74		7.31	40.9398
				1.305	72.1062	70.6605	27.8938	29.3395	7.74042e-07	19.2514	1.18505	-1.9	1110	1900-01-01 04:45:00	75		7.46167	39.3959
				1.305	72.0513	70.6605	27.9487	29.3395	7.44648e-07	18.5203	0.911577	-1.9125	1125	1900-01-01 05:00:00	76		7.61623	44.9524
				1.305	72.0147	70.6056	27.9853	29.3944	7.54446e-07	18.764	1.00273	-1.925	1140	1900-01-01 05:15:00	77		7.77372	45.8463
				1.305	72.0147	70.569	27.9853	29.431	7.74042e-07	19.2514	1.18505	-1.9375	1155	1900-01-01 05:30:00	78		7.93419	45.551
				1.305	72.0513	70.6056	27.9487	29.3944	7.74042e-07	19.2514	1.18505	-1.95	1170	1900-01-01 05:45:00	79		8.09769	47.7846
				1.305	72.0696	70.6239	27.9304	29.3761	7.74048e-07	19.2515	1.1851	-1.9625	1185	1900-01-01 06:00:00	80		8.26425	50.1143
				1.305	72.3441	70.8252	27.6559	29.1748	8.13229e-07	20.226	1.54963	-1.975	1200	1900-01-01 06:15:00	81		8.43392	47.3934
				1.305	72.033	70.5507	27.967	29.4493	7.93638e-07	19.7388	1.36737	-1.9875	1215	1900-01-01 06:30:00	82		8.60675	52.4086
				1.305	72.033	70.5141	27.967	29.4859	8.13234e-07	20.2262	1.54968	-2	1230	1900-01-01 06:45:00	83		8.78277	52.3176
				1.305	71.9964	70.4409	28.0036	29.5591	8.32825e-07	20.7134	1.73195	-2.0125	1245	1900-01-01 07:00:00	84		8.96205	52.2744
				1.305	72.1062	70.5324	27.8938	29.4676	8.42628e-07	20.9572	1.82315	-2.025	1260	1900-01-01 07:15:00	85		9.14462	53.6039
				1.305	72.0696	70.4958	27.9304	29.5042	8.42634e-07	20.9574	1.8232	-2.0375	1275	1900-01-01 07:30:00	86		9.33053	56.3599
				1.305	72.0513	70.4592	27.9487	29.5408	8.52426e-07	21.2009	1.91431	-2.05	1290	1900-01-01 07:45:00	87		9.51982	57.8437
				1.305	72.399	70.7886	27.601	29.2114	8.62224e-07	21.4446	2.00547	-2.06667	1305	1900-01-01 08:00:00	88		9.77755	60.4052
				1.305	72.0879	70.4409	27.9121	29.5591	8.81815e-07	21.9319	2.18774	-2.08333	1320	1900-01-01 08:15:00	89		10.0415	61.6813
				1.305	72.033	70.3677	27.967	29.6323	8.91618e-07	22.1757	2.27894	-2.1	1335	1900-01-01 08:30:00	90		10.3117	64.5255
				1.305	71.9964	70.2945	28.0036	29.7055	9.11214e-07	22.6631	2.46126	-2.11667	1350	1900-01-01 08:45:00	91		10.5884	66.0501
				1.305	72.4905	70.6056	27.5095	29.3944	1.00919e-06	25.0999	3.37284	-2.13333	1365	1900-01-01 09:00:00	92		10.8716	56.2309
				1.305	71.9415	70.0932	28.0585	29.9068	9.89598e-07	24.6126	3.19052	-2.18333	1380	1900-01-01 09:45:00	93		11.7613	73.4582
				1.305	71.9049	70.0383	28.0951	29.9617	9.99396e-07	24.8563	3.28168	-2.2	1395	1900-01-01 10:00:00	94		12.0716	77.2629
				1.305	71.8317	69.9285	28.1683	30.0715	1.01899e-06	25.3436	3.46399	-2.21667	1410	1900-01-01 10:15:00	95		12.389	79.6551
				1.305	71.9232	69.9102	28.0768	30.0898	1.07779e-06	26.8059	4.01099	-2.23333	1425	1900-01-01 10:30:00	96		12.7135	75.7329
				1.305	71.9049	69.8004	28.0951	30.1996	1.12677e-06	28.0242	4.46673	-2.25	1440	1900-01-01 10:45:00	97		13.0452	73.5898
				1.305	71.8317	69.5442	28.1683	30.4558	1.22475e-06	30.4611	5.3783	-2.26071	1455	1900-01-01 11:00:00	98		13.2623	62.1573
				1.305	71.7036	69.3246	28.2964	30.6754	1.27374e-06	31.6795	5.83409	-2.27143	1470	1900-01-01 11:15:00	99		13.4825	58.4975
				1.305	71.667	69.0501	28.333	30.9499	1.40111e-06	34.8475	7.01914	-2.28214	1485	1900-01-01 11:30:00	100		13.7057	44.7101
				1.305	71.6853	68.9952	28.3147	31.0048	1.44031e-06	35.8224	7.38382	-2.29286	1500	1900-01-01 11:45:00	101		13.9321	42.8793
				1.305	71.7036	68.9769	28.2964	31.0231	1.4599e-06	36.3096	7.56609	-2.30357	1515	1900-01-01 12:00:00	102		14.1615	43.4998
				1.305	71.6487	68.739	28.3513	31.261	1.55788e-06	38.7465	8.47767	-2.31429	1530	1900-01-01 12:15:00	103		14.3941	35.0047
				1.305	71.5938	68.5011	28.4062	31.4989	1.65586e-06	41.1834	9.38924	-2.325	1545	1900-01-01 12:30:00	104		14.6299	27.4648
				1.305	71.4657	68.1717	28.5343	31.8283	1.76364e-06	43.864	10.392	-2.33571	1560	1900-01-01 12:45:00	105		14.8689	20.043
				1.305	71.5023	68.0253	28.4977	31.9747	1.86162e-06	46.3009	11.3036	-2.34643	1575	1900-01-01 13:00:00	106		15.1111	14.4975
				1.305	71.4108	67.7142	28.5892	32.2858	1.97919e-06	49.225	12.3974	-2.35714	1590	1900-01-01 13:15:00	107		15.3565	8.7565
				1.305	71.301	67.4397	28.699	32.5603	2.06738e-06	51.4185	13.2179	-2.36786	1605	1900-01-01 13:30:00	108		15.6052	5.6992
				1.305	71.2461	67.0554	28.7539	32.9446	2.24374e-06	55.8047	14.8587	-2.4	1620	1900-01-01 14:15:00	109		16.371	2.28693
				1.305	71.1912	66.7626	28.8088	33.2374	2.37112e-06	58.9727	16.0438	-2.415	1635	1900-01-01 14:30:00	110		16.7385	0.482714
				1.305	71.667	66.9639	28.333	33.0361	2.51809e-06	62.628	17.4111	-2.43	1650	1900-01-01 14:45:00	111		17.1127	0.0890778
				1.305	71.1912	66.36	28.8088	33.64	2.58667e-06	64.3338	18.0492	-2.445	1665	1900-01-01 15:00:00	112		17.4934	0.308944
				1.305	71.0631	66.0855	28.9369	33.9145	2.66506e-06	66.2833	18.7785	-2.46	1680	1900-01-01 15:15:00	113		17.8808	0.805882
				1.305	70.9899	65.811	29.0101	34.189	2.77283e-06	68.9639	19.7812	-2.475	1695	1900-01-01 15:30:00	114		18.2748	2.2692
				1.305	70.9716	65.5914	29.0284	34.4086	2.88061e-06	71.6445	20.784	-2.49	1710	1900-01-01 15:45:00	115		18.6756	4.44516
				1.305	70.935	65.4267	29.065	34.5733	2.9492e-06	73.3503	21.4221	-2.505	1725	1900-01-01 16:00:00	116		19.0831	5.47071
				1.305	70.8801	65.1339	29.1199	34.8661	3.07657e-06	76.5183	22.6071	-2.52	1740	1900-01-01 16:15:00	117		19.4974	9.6705
				1.305	70.8801	64.896	29.1199	35.104	3.20395e-06	79.6862	23.7922	-2.535	1755	1900-01-01 16:30:00	118		19.9184	15.0059
				1.305	70.8069	64.6947	29.1931	35.3053	3.27253e-06	81.3921	24.4303	-2.55	1770	1900-01-01 16:45:00	119		20.3462	16.6792
				1.305	70.7154	64.3653	29.2846	35.6347	3.39991e-06	84.56	25.6153	-2.57109	1785	1900-01-01 17:00:00	120		20.9594	21.6775
				1.305	70.6605	64.0542	29.3395	35.9458	3.53708e-06	87.9716	26.8915	-2.59219	1800	1900-01-01 17:15:00	121		21.586	28.1481
				1.305	70.6239	63.7797	29.3761	36.2203	3.66445e-06	91.1396	28.0766	-2.61328	1815	1900-01-01 17:30:00	122		22.2261	34.2276
				1.305	70.7154	63.6699	29.2846	36.3301	3.77223e-06	93.8202	29.0793	-2.63437	1830	1900-01-01 17:45:00	123		22.8797	38.4354
				1.305	70.5873	63.2856	29.4127	36.7144	3.9094e-06	97.2318	30.3555	-2.65547	1845	1900-01-01 18:00:00	124		23.5466	46.3611
				1.305	70.7154	63.2673	29.2846	36.7327	3.98779e-06	99.1813	31.0848	-2.67656	1860	1900-01-01 18:15:00	125		24.2269	47.0306
				1.305	70.6422	63.0477	29.3578	36.9523	4.06617e-06	101.131	31.814	-2.69766	1875	1900-01-01 18:30:00	126		24.9204	47.5221
				1.305	70.6971	62.9379	29.3029	37.0621	4.15435e-06	103.324	32.6345	-2.71875	1890	1900-01-01 18:45:00	127		25.6271	49.1035
				1.305	70.4958	62.6085	29.5042	37.3915	4.22294e-06	105.03	33.2726	-2.73984	1905	1900-01-01 19:00:00	128		26.3467	47.9671
				1.305	70.4958	62.4255	29.5042	37.5745	4.32092e-06	107.467	34.1841	-2.76094	1920	1900-01-01 19:15:00	129		27.0793	50.4794
				1.305	70.5324	62.2608	29.4676	37.7392	4.4287e-06	110.147	35.1869	-2.78203	1935	1900-01-01 19:30:00	130		27.8244	54.2054
				1.305	70.4409	62.0595	29.5591	37.9405	4.48749e-06	111.61	35.7339	-2.80312	1950	1900-01-01 19:45:00	131		28.5821	51.1478
				1.305	70.3677	61.8033	29.6323	38.1967	4.58547e-06	114.046	36.6454	-2.82422	1965	1900-01-01 20:00:00	132		29.352	53.1936
				1.305	70.4043	61.6752	29.5957	38.3248	4.67365e-06	116.24	37.4658	-2.84531	1980	1900-01-01 20:15:00	133		30.1339	53.7572
				1.305	70.4226	61.5288	29.5774	38.4712	4.76183e-06	118.433	38.2862	-2.86641	1995	1900-01-01 20:30:00	134		30.9275	54.1512
				1.305	70.2945	61.2726	29.7055	38.7274	4.83042e-06	120.139	38.9243	-2.8875	2010	1900-01-01 20:45:00	135		31.7325	51.7227
				1.305	70.3311	61.1079	29.6689	38.8921	4.93819e-06	122.819	39.9271	-2.90859	2025	1900-01-01 21:00:00	136		32.5486	54.4423
				1.305	70.2945	60.9981	29.7055	39.0019	4.97739e-06	123.794	40.2917	-2.92969	2040	1900-01-01 21:15:00	137		33.3754	47.8355
				1.305	70.2945	60.8517	29.7055	39.1483	5.05577e-06	125.743	41.021	-2.95078	2055	1900-01-01 21:30:00	138		34.2125	46.3546
				1.305	70.2396	60.687	29.7604	39.313	5.11456e-06	127.206	41.5679	-2.97187	2070	1900-01-01 21:45:00	139		35.0597	42.3574
				1.305	70.2945	60.5406	29.7055	39.4594	5.22234e-06	129.886	42.5706	-2.99297	2085	1900-01-01 22:00:00	140		35.9163	44.2805
				1.305	70.203	60.321	29.797	39.679	5.29093e-06	131.592	43.2088	-3.01406	2100	1900-01-01 22:15:00	141		36.782	41.3038
				1.305	70.2213	60.1746	29.7787	39.8254	5.3791e-06	133.785	44.0292	-3.03516	2115	1900-01-01 22:30:00	142		37.6563	40.6133
				1.305	70.0749	59.9367	29.9251	40.0633	5.42809e-06	135.004	44.485	-3.05625	2130	1900-01-01 22:45:00	143		38.5387	35.3575
				1.305	70.5324	60.1563	29.4676	39.8437	5.55547e-06	138.172	45.67	-3.07734	2145	1900-01-01 23:00:00	144		39.4288	38.9531
				1.305	70.2396	59.772	29.7604	40.228	5.60446e-06	139.39	46.1258	-3.09844	2160	1900-01-01 23:15:00	145		40.3259	33.6392
				1.305	70.2579	59.6439	29.7421	40.3561	5.68284e-06	141.339	46.8551	-3.11953	2175	1900-01-01 23:30:00	146		41.2295	31.6472
				1.305	70.1664	59.4609	29.8336	40.5391	5.73183e-06	142.558	47.3108	-3.14062	2190	1900-01-01 23:45:00	147		42.139	26.7476
				1.305	70.0932	59.2596	29.9068	40.7404	5.80042e-06	144.264	47.949	-3.16172	2205	1900-01-02	148		43.054	23.9608
				1.305	70.1115	59.0949	29.8885	40.9051	5.8984e-06	146.701	48.8605	-3.18281	2220	1900-01-02 00:15:00	149		43.9737	23.8814
				1.305	70.0932	59.0034	29.9068	40.9966	5.93759e-06	147.675	49.2252	-3.20391	2235	1900-01-02 00:30:00	150		44.8975	18.7284
				1.305	70.1298	58.857	29.8702	41.143	6.03557e-06	150.112	50.1367	-3.225	2250	1900-01-02 00:45:00	151		45.8249	18.5918
				1.305	70.0566	58.6923	29.9434	41.3077	6.08456e-06	151.331	50.5926	-3.24609	2265	1900-01-02 01:00:00	152		46.7552	14.7254
				1.305	70.0017	58.491	29.9983	41.509	6.16294e-06	153.28	51.3218	-3.26719	2280	1900-01-02 01:15:00	153		47.6878	13.2062
				1.305	69.9468	58.3263	30.0532	41.6737	6.22173e-06	154.742	51.8687	-3.28828	2295	1900-01-02 01:30:00	154		48.6219	10.5418
				1.305	69.8736	58.1616	30.1264	41.8384	6.27072e-06	155.961	52.3245	-3.30937	2310	1900-01-02 01:45:00	155		49.5571	7.65888
				1.305	69.9468	58.0701	30.0532	41.9299	6.3589e-06	158.154	53.1449	-3.33047	2325	1900-01-02 02:00:00	156		50.4925	7.03547
				1.305	69.9468	57.9237	30.0532	42.0763	6.43729e-06	160.104	53.8742	-3.35156	2340	1900-01-02 02:15:00	157		51.4276	5.98591
				1.305	69.8919	57.8139	30.1081	42.1861	6.46668e-06	160.835	54.1477	-3.37266	2355	1900-01-02 02:30:00	158		52.3617	3.18975
				1.305	69.7455	57.5577	30.2545	42.4423	6.52547e-06	162.297	54.6946	-3.39375	2370	1900-01-02 02:45:00	159		53.2941	1.96136
				1.305	69.7638	57.4296	30.2362	42.5704	6.60385e-06	164.246	55.4239	-3.41484	2385	1900-01-02 03:00:00	160		54.2243	1.43902
				1.305	69.7455	57.2283	30.2545	42.7717	6.70183e-06	166.683	56.3355	-3.43594	2400	1900-01-02 03:15:00	161		55.1515	1.40175
				1.305	69.837	57.1185	30.163	42.8815	6.80961e-06	169.364	57.3382	-3.45703	2415	1900-01-02 03:30:00	162		56.0752	1.59527
				1.305	69.7455	56.9721	30.2545	43.0279	6.83901e-06	170.095	57.6117	-3.47812	2430	1900-01-02 03:45:00	163		56.9946	0.380752
				1.305	69.6174	56.661	30.3826	43.339	6.93699e-06	172.532	58.5232	-3.49922	2445	1900-01-02 04:00:00	164		57.9093	0.376956
				1.305	69.6906	56.5512	30.3094	43.4488	7.03497e-06	174.969	59.4348	-3.52031	2460	1900-01-02 04:15:00	165		58.8185	0.379802
				1.305	69.6174	56.3316	30.3826	43.6684	7.11335e-06	176.918	60.1641	-3.54141	2475	1900-01-02 04:30:00	166		59.7218	0.195594
				1.305	69.5991	56.1852	30.4009	43.8148	7.18194e-06	178.624	60.8022	-3.5625	2490	1900-01-02 04:45:00	167		60.6186	0.0337192
				1.305	69.654	56.0571	30.346	43.9429	7.27992e-06	181.061	61.7138	-3.58359	2505	1900-01-02 05:00:00	168		61.5082	0.0422575
				1.305	69.6174	55.9473	30.3826	44.0527	7.31911e-06	182.036	62.0784	-3.60469	2520	1900-01-02 05:15:00	169		62.3902	0.0972275
				1.305	69.5808	55.7643	30.4192	44.2357	7.3975e-06	183.985	62.8077	-3.62578	2535	1900-01-02 05:30:00	170		63.2641	0.208276
				1.305	69.4893	55.8558	30.5107	44.1442	7.29951e-06	181.548	61.8961	-3.64687	2550	1900-01-02 05:45:00	171		64.1293	4.98736
				1.305	69.6357	55.6179	30.3643	44.3821	7.50527e-06	186.666	63.8104	-3.66797	2580	1900-01-02 06:00:00	172		64.9855	1.38078
				1.305	69.5625	55.4349	30.4375	44.5651	7.56406e-06	188.128	64.3573	-3.68906	2595	1900-01-02 06:15:00	173		65.8321	2.17478
				1.305	69.5259	55.2885	30.4741	44.7115	7.62285e-06	189.59	64.9043	-3.71016	2610	1900-01-02 06:30:00	174		66.6687	3.11308
				1.305	69.5442	55.197	30.4558	44.803	7.68163e-06	191.052	65.4512	-3.73125	2625	1900-01-02 06:45:00	175		67.4949	4.1767
				1.305	69.5625	55.0872	30.4375	44.9128	7.75022e-06	192.758	66.0893	-3.75234	2640	1900-01-02 07:00:00	176		68.3104	4.93328
				1.305	69.4527	54.8493	30.5473	45.1507	7.81881e-06	194.464	66.7274	-3.77344	2655	1900-01-02 07:15:00	177		69.1148	5.6997
				1.305	69.4344	54.7761	30.5656	45.2239	7.84821e-06	195.195	67.001	-3.79453	2670	1900-01-02 07:30:00	178		69.9078	8.44987
				1.305	69.5076	54.7578	30.4924	45.2422	7.89719e-06	196.413	67.4567	-3.81562	2685	1900-01-02 07:45:00	179		70.6891	10.4483
				1.305	69.5625	54.5931	30.4375	45.4069	8.01477e-06	199.337	68.5506	-3.83672	2700	1900-01-02 08:00:00	180		71.4583	8.45501
				1.305	69.471	54.4833	30.529	45.5167	8.02456e-06	199.581	68.6418	-3.85781	2715	1900-01-02 08:15:00	181		72.2153	12.7706
				1.305	69.5625	54.4467	30.4375	45.5533	8.09315e-06	201.287	69.2799	-3.87891	2730	1900-01-02 08:30:00	182		72.9599	13.5425
				1.305	69.5076	54.2088	30.4924	45.7912	8.19113e-06	203.724	70.1914	-3.9	2745	1900-01-02 08:45:00	183		73.6917	12.2519
				1.305	69.4161	54.0807	30.5839	45.9193	8.21073e-06	204.211	70.3737	-3.91	2760	1900-01-02 09:00:00	184		74.0342	13.3987
				1.305	69.471	54.0075	30.529	45.9925	8.27931e-06	205.917	71.0119	-3.92	2775	1900-01-02 09:15:00	185		74.3737	11.3022
				1.305	69.7272	53.2755	30.2728	46.7245	8.8084e-06	219.076	75.9344	-3.95	2790	1900-01-02 10:00:00	186		75.3748	0.31312
				1.305	69.3978	53.4219	30.6022	46.5781	8.55366e-06	212.74	73.5643	-3.96	2805	1900-01-02 10:15:00	187		75.7026	4.57235
				1.305	69.3246	53.2938	30.6754	46.7062	8.58305e-06	213.471	73.8377	-3.97	2820	1900-01-02 10:30:00	188		76.0274	4.7945
				1.305	69.3063	53.2206	30.6937	46.7794	8.61244e-06	214.202	74.1112	-3.98	2835	1900-01-02 10:45:00	189		76.3492	5.00855
				1.305	69.3978	53.2023	30.6022	46.7977	8.67123e-06	215.665	74.6582	-3.99	2850	1900-01-02 11:00:00	190		76.668	4.03952
				1.305	69.3795	53.1474	30.6205	46.8526	8.69083e-06	216.152	74.8405	-4	2865	1900-01-02 11:15:00	191		76.9838	4.594
				1.305	69.4527	53.0376	30.5473	46.9624	8.78881e-06	218.589	75.7521	-4.01	2880	1900-01-02 11:30:00	192		77.2966	2.38578
				1.305	69.3978	53.0193	30.6022	46.9807	8.76921e-06	218.101	75.5697	-4.02	2895	1900-01-02 11:45:00	193		77.6064	4.14818
				1.305	69.4344	52.9827	30.5656	47.0173	8.80841e-06	219.076	75.9344	-4.03	2910	1900-01-02 12:00:00	194		77.9132	3.91567
				1.305	69.3429	52.7448	30.6571	47.2552	8.88679e-06	221.026	76.6636	-4.04	2925	1900-01-02 12:15:00	195		78.217	2.41289
				1.305	69.3429	52.7448	30.6571	47.2552	8.88679e-06	221.026	76.6636	-4.05	2940	1900-01-02 12:30:00	196		78.5177	3.43759
				1.305	69.2514	52.635	30.7486	47.365	8.89659e-06	221.269	76.7548	-4.06	2955	1900-01-02 12:45:00	197		78.8154	4.24615
				1.305	69.3795	52.635	30.6205	47.365	8.96517e-06	222.975	77.3929	-4.07	2970	1900-01-02 13:00:00	198		79.1101	2.94874
				1.305	69.1965	52.4337	30.8035	47.5663	8.97498e-06	223.219	77.4841	-4.08	2985	1900-01-02 13:15:00	199		79.4017	3.67729
				1.305	69.1233	52.269	30.8767	47.731	9.02396e-06	224.437	77.9398	-4.09	3000	1900-01-02 13:30:00	200		79.6903	3.06428
				1.305	69.0867	52.1775	30.9133	47.8225	9.05335e-06	225.168	78.2133	-4.1	3015	1900-01-02 13:45:00	201		79.9759	3.10686
				1.305	69.2331	52.1958	30.7669	47.8042	9.12194e-06	226.874	78.8514	-4.11	3030	1900-01-02 14:00:00	202		80.2585	1.97993
				1.305	69.1416	52.0677	30.8584	47.9323	9.14154e-06	227.362	79.0337	-4.12	3045	1900-01-02 14:15:00	203		80.5381	2.26304
				1.305	69.288	52.1226	30.712	47.8774	9.19053e-06	228.58	79.4895	-4.15	3060	1900-01-02 15:00:00	204		81.3587	3.4938
				1.305	69.471	51.7383	30.529	48.2617	9.49426e-06	236.134	82.3154	-4.16	3075	1900-01-02 15:15:00	205		81.6262	0.47496
				1.305	69.1782	51.7932	30.8218	48.2068	9.3081e-06	231.504	80.5834	-4.17	3090	1900-01-02 15:30:00	206		81.8908	1.70925
				1.305	68.9769	51.5919	31.0231	48.4081	9.3081e-06	231.504	80.5834	-4.18	3105	1900-01-02 15:45:00	207		82.1524	2.46165
				1.305	68.9769	51.5553	31.0231	48.4447	9.3277e-06	231.992	80.7657	-4.19	3120	1900-01-02 16:00:00	208		82.411	2.70689
				1.305	68.9586	51.4272	31.0414	48.5728	9.38649e-06	233.454	81.3127	-4.2	3135	1900-01-02 16:15:00	209		82.6666	1.83312
				1.305	69.0501	51.4272	30.9499	48.5728	9.43548e-06	234.672	81.7685	-4.21085	3150	1900-01-02 16:30:00	210		82.9408	1.37432
				1.305	68.9952	51.2442	31.0048	48.7558	9.50406e-06	236.378	82.4066	-4.22171	3165	1900-01-02 16:45:00	211		83.2114	0.647834
				1.305	68.9403	50.9514	31.0597	49.0486	9.63144e-06	239.546	83.5916	-4.23256	3180	1900-01-02 17:00:00	212		83.4787	0.0127547
				1.305	69.2148	50.7684	30.7852	49.2316	9.87639e-06	245.638	85.8706	-4.24341	3195	1900-01-02 17:15:00	213		83.7425	4.52868
				1.305	68.8671	50.4573	31.1329	49.5427	9.85679e-06	245.151	85.6882	-4.25426	3210	1900-01-02 17:30:00	214		84.0029	2.8404
				1.305	68.739	50.3292	31.261	49.6708	9.85679e-06	245.151	85.6882	-4.26512	3225	1900-01-02 17:45:00	215		84.2599	2.04013
				1.305	68.9037	50.4207	31.0963	49.5793	9.89598e-06	246.126	86.0529	-4.27597	3240	1900-01-02 18:00:00	216		84.5136	2.36949
				1.305	68.8854	50.3475	31.1146	49.6525	9.92538e-06	246.857	86.3263	-4.28682	3255	1900-01-02 18:15:00	217		84.7639	2.44136
				1.305	68.8854	50.3658	31.1146	49.6342	9.91558e-06	246.613	86.2352	-4.29767	3270	1900-01-02 18:30:00	218		85.0108	1.49905
				1.305	68.8488	50.2194	31.1512	49.7806	9.97437e-06	248.075	86.7821	-4.30853	3285	1900-01-02 18:45:00	219		85.2545	2.33367
				1.305	68.8122	50.2377	31.1878	49.7623	9.94498e-06	247.344	86.5087	-4.31938	3300	1900-01-02 19:00:00	220		85.4949	1.02786
				1.305	69.1965	50.4756	30.8035	49.5244	1.00234e-05	249.294	87.238	-4.33023	3315	1900-01-02 19:15:00	221		85.732	2.26796
				1.305	68.9769	50.1828	31.0231	49.8172	1.00625e-05	250.268	87.6026	-4.34109	3330	1900-01-02 19:30:00	222		85.9659	2.67872
				1.305	68.9403	50.2011	31.0597	49.7989	1.00332e-05	249.537	87.3291	-4.35194	3345	1900-01-02 19:45:00	223		86.1965	1.28266
				1.305	69.0318	50.256	30.9682	49.744	1.00528e-05	250.025	87.5114	-4.36279	3360	1900-01-02 20:00:00	224		86.424	1.18242
				1.305	69.0684	50.2377	30.9316	49.7623	1.00821e-05	250.756	87.7849	-4.37364	3375	1900-01-02 20:15:00	225		86.6483	1.29178
				1.305	69.0501	50.2011	30.9499	49.7989	1.00919e-05	250.999	87.876	-4.3845	3390	1900-01-02 20:30:00	226		86.8695	1.01317
				1.305	69.1416	50.256	30.8584	49.744	1.01115e-05	251.487	88.0583	-4.39535	3405	1900-01-02 20:45:00	227		87.0875	0.942524
				1.305	69.0501	50.1828	30.9499	49.8172	1.01017e-05	251.243	87.9672	-4.4062	3420	1900-01-02 21:00:00	228		87.3025	0.441866
				1.305	68.9952	50.0913	31.0048	49.9087	1.01213e-05	251.731	88.1495	-4.41705	3435	1900-01-02 21:15:00	229		87.5143	0.403429
				1.305	68.9952	50.0181	31.0048	49.9819	1.01605e-05	252.705	88.5141	-4.42791	3450	1900-01-02 21:30:00	230		87.7232	0.625595
				1.305	69.0867	50.0547	30.9133	49.9453	1.01899e-05	253.436	88.7876	-4.43876	3465	1900-01-02 21:45:00	231		87.929	0.737168
				1.305	69.105	50.073	30.895	49.927	1.01899e-05	253.436	88.7876	-4.44961	3480	1900-01-02 22:00:00	232		88.1319	0.429988
				1.305	69.0318	49.9998	30.9682	50.0002	1.01899e-05	253.436	88.7876	-4.46047	3495	1900-01-02 22:15:00	233		88.3318	0.207791
				1.305	69.0684	49.9815	30.9316	50.0185	1.02193e-05	254.167	89.0611	-4.47132	3510	1900-01-02 22:30:00	234		88.5287	0.283395
				1.305	68.9952	49.9815	31.0048	50.0185	1.01801e-05	253.193	88.6964	-4.48217	3525	1900-01-02 22:45:00	235		88.7228	0.000694152
				1.305	69.1599	50.0364	30.8401	49.9636	1.02389e-05	254.655	89.2434	-4.49302	3540	1900-01-02 23:00:00	236		88.914	0.108509
				1.305	69.105	49.9449	30.895	50.0551	1.02585e-05	255.142	89.4257	-4.50388	3555	1900-01-02 23:15:00	237		89.1023	0.10457
				1.305	69.1599	50.0364	30.8401	49.9636	1.02389e-05	254.655	89.2434	-4.51473	3570	1900-01-02 23:30:00	238		89.2879	0.00197827
				1.305	69.0867	49.89	30.9133	50.11	1.02781e-05	255.63	89.608	-4.52558	3585	1900-01-02 23:45:00	239		89.4706	0.0188798
				1.305	69.0684	49.8717	30.9316	50.1283	1.02781e-05	255.63	89.608	-4.53643	3600	1900-01-03	240		89.6506	0.00181387
				1.305	69.0684	49.8534	30.9316	50.1466	1.02879e-05	255.873	89.6992	-4.54729	3615	1900-01-03 00:15:00	241		89.8279	0.0165631
				1.305	69.1233	49.89	30.8767	50.11	1.02977e-05	256.117	89.7903	-4.55814	3630	1900-01-03 00:30:00	242		90.0024	0.0449901
				1.305	69.1599	49.89	30.8401	50.11	1.03173e-05	256.604	89.9727	-4.56899	3645	1900-01-03 00:45:00	243		90.1743	0.0406803
				1.305	69.105	49.8168	30.895	50.1832	1.03271e-05	256.848	90.0638	-4.57984	3660	1900-01-03 01:00:00	244		90.3436	0.0782866
				1.305	69.1965	49.8351	30.8035	50.1649	1.03663e-05	257.823	90.4285	-4.5907	3675	1900-01-03 01:15:00	245		90.5103	0.00668627
				1.305	69.2514	49.8717	30.7486	50.1283	1.03761e-05	258.066	90.5196	-4.60155	3690	1900-01-03 01:30:00	246		90.6743	0.023943
				1.305	69.3246	49.9266	30.6754	50.0734	1.03859e-05	258.31	90.6108	-4.6124	3705	1900-01-03 01:45:00	247		90.8359	0.0506707
				1.305	69.3246	49.9083	30.6754	50.0917	1.03957e-05	258.554	90.7019	-4.62326	3720	1900-01-03 02:00:00	248		90.9949	0.0858185
				1.305	69.2148	49.7985	30.7852	50.2015	1.03957e-05	258.554	90.7019	-4.63411	3735	1900-01-03 02:15:00	249		91.1514	0.202016
				1.305	69.1599	49.7619	30.8401	50.2381	1.03859e-05	258.31	90.6108	-4.64496	3750	1900-01-03 02:30:00	250		91.3054	0.482571
				1.305	69.1965	49.7985	30.8035	50.2015	1.03859e-05	258.31	90.6108	-4.65581	3765	1900-01-03 02:45:00	251		91.4571	0.716133
				1.305	69.2148	49.7253	30.7852	50.2747	1.04349e-05	259.529	91.0665	-4.66667	3780	1900-01-03 03:00:00	252		91.6063	0.291308
				1.305	69.2514	49.7619	30.7486	50.2381	1.04349e-05	259.529	91.0665	-4.67752	3795	1900-01-03 03:15:00	253		91.7531	0.471393
				1.305	69.1599	49.6887	30.8401	50.3113	1.04251e-05	259.285	90.9754	-4.68837	3810	1900-01-03 03:30:00	254		91.8976	0.850539
				1.305	69.3429	49.8351	30.6571	50.1649	1.04447e-05	259.772	91.1577	-4.69922	3825	1900-01-03 03:45:00	255		92.0398	0.778148
				1.305	69.2331	49.7253	30.7669	50.2747	1.04447e-05	259.772	91.1577	-4.71008	3840	1900-01-03 04:00:00	256		92.1797	1.04457
				1.305	69.2697	49.7436	30.7303	50.2564	1.04545e-05	260.016	91.2489	-4.72093	3855	1900-01-03 04:15:00	257		92.3174	1.14178
				1.305	69.2148	49.6704	30.7852	50.3296	1.04643e-05	260.26	91.34	-4.73178	3870	1900-01-03 04:30:00	258		92.4528	1.23836
				1.305	69.1416	49.6338	30.8584	50.3662	1.04447e-05	259.772	91.1577	-4.74264	3885	1900-01-03 04:45:00	259		92.5861	2.04025
				1.305	69.105	49.5972	30.895	50.4028	1.04447e-05	259.772	91.1577	-4.75349	3900	1900-01-03 05:00:00	260		92.7171	2.43186
				1.305	69.1599	49.5972	30.8401	50.4028	1.04741e-05	260.503	91.4312	-4.76434	3915	1900-01-03 05:15:00	261		92.8461	2.00195
				1.305	69.1416	49.5789	30.8584	50.4211	1.04741e-05	260.503	91.4312	-4.77519	3930	1900-01-03 05:30:00	262		92.9729	2.37692
				1.305	69.1599	49.5606	30.8401	50.4394	1.04937e-05	260.991	91.6135	-4.78605	3945	1900-01-03 05:45:00	263		93.0976	2.20271
				1.305	69.0318	49.4874	30.9682	50.5126	1.04643e-05	260.26	91.34	-4.7969	3960	1900-01-03 06:00:00	264		93.2203	3.53559
				1.305	69.0684	49.4874	30.9316	50.5126	1.04839e-05	260.747	91.5223	-4.80775	3975	1900-01-03 06:15:00	265		93.341	3.30755
				1.305	69.2148	49.6155	30.7852	50.3845	1.04937e-05	260.991	91.6135	-4.8186	3990	1900-01-03 06:30:00	266		93.4597	3.40837
				1.305	69.2514	49.5606	30.7486	50.4394	1.05427e-05	262.209	92.0693	-4.82946	4005	1900-01-03 06:45:00	267		93.5764	2.27131
				1.305	69.288	49.6155	30.712	50.3845	1.05329e-05	261.965	91.9781	-4.84031	4020	1900-01-03 07:00:00	268		93.6911	2.93437
				1.305	69.3246	49.6338	30.6754	50.3662	1.05427e-05	262.209	92.0693	-4.85116	4035	1900-01-03 07:15:00	269		93.804	3.00913
				1.305	69.3246	49.5423	30.6754	50.4577	1.05916e-05	263.428	92.5251	-4.86202	4050	1900-01-03 07:30:00	270		93.9149	1.93169
				1.305	69.3246	49.5972	30.6754	50.4028	1.05622e-05	262.697	92.2516	-4.87287	4065	1900-01-03 07:45:00	271		94.024	3.14148
				1.305	69.3978	49.6704	30.6022	50.3296	1.05622e-05	262.696	92.2516	-4.88372	4080	1900-01-03 08:00:00	272		94.1313	3.5332
				1.305	69.2331	49.8168	30.7669	50.1832	1.03957e-05	258.554	90.7019	-4.89457	4095	1900-01-03 08:15:00	273		94.2367	12.4949
				1.305	69.4527	49.6704	30.5473	50.3296	1.05916e-05	263.428	92.5251	-4.90543	4110	1900-01-03 08:30:00	274		94.3404	3.29545
				1.305	69.3612	49.5789	30.6388	50.4211	1.05916e-05	263.428	92.5251	-4.91628	4125	1900-01-03 08:45:00	275		94.4423	3.67586
				1.305	69.4161	49.6155	30.5839	50.3845	1.06014e-05	263.671	92.6162	-4.92713	4140	1900-01-03 09:00:00	276		94.5425	3.71058
				1.305	69.3246	49.5606	30.6754	50.4394	1.05818e-05	263.184	92.4339	-4.93798	4155	1900-01-03 09:15:00	277		94.641	4.87123
				1.305	69.5625	49.6887	30.4375	50.3113	1.06406e-05	264.646	92.9809	-4.94884	4170	1900-01-03 09:30:00	278		94.7378	3.08686
				1.305	69.4161	49.5057	30.5839	50.4943	1.06602e-05	265.133	93.1632	-4.95969	4185	1900-01-03 09:45:00	279		94.833	2.78818
				1.305	69.5259	49.6521	30.4741	50.3479	1.06406e-05	264.646	92.9809	-4.97054	4200	1900-01-03 10:00:00	280		94.9265	3.78546
				1.305	69.654	49.7619	30.346	50.2381	1.06504e-05	264.89	93.072	-4.9814	4215	1900-01-03 10:15:00	281		95.0184	3.78844
				1.305	69.5625	49.5972	30.4375	50.4028	1.06896e-05	265.864	93.4366	-4.99225	4230	1900-01-03 10:30:00	282		95.1087	2.79592
				1.305	69.5076	49.6155	30.4924	50.3845	1.06504e-05	264.89	93.072	-5.0031	4245	1900-01-03 10:45:00	283		95.1975	4.51783
				1.305	69.5625	49.6338	30.4375	50.3662	1.067e-05	265.377	93.2543	-5.01395	4260	1900-01-03 11:00:00	284		95.2848	4.12276
				1.305	69.6174	49.5789	30.3826	50.4211	1.07288e-05	266.839	93.8013	-5.02481	4275	1900-01-03 11:15:00	285		95.3705	2.46257
				1.305	69.6174	49.6521	30.3826	50.3479	1.06896e-05	265.864	93.4366	-5.03566	4290	1900-01-03 11:30:00	286		95.4548	4.07293
				1.305	69.5259	49.5789	30.4741	50.4211	1.06798e-05	265.621	93.3455	-5.04651	4305	1900-01-03 11:45:00	287		95.5376	4.80533
				1.305	69.5076	49.4691	30.4924	50.5309	1.07288e-05	266.839	93.8013	-5.05736	4320	1900-01-03 12:00:00	288		95.619	3.30396
				1.305	69.4893	49.524	30.5107	50.476	1.06896e-05	265.864	93.4366	-5.06822	4335	1900-01-03 12:15:00	289		95.6989	5.11779
				1.305	69.4893	49.5057	30.5107	50.4943	1.06994e-05	266.108	93.5278	-5.07907	4350	1900-01-03 12:30:00	290		95.7774	5.0609
				1.305	69.471	49.3959	30.529	50.6041	1.07484e-05	267.327	93.9836	-5.08992	4365	1900-01-03 12:45:00	291		95.8546	3.50077
				1.305	69.5076	49.4874	30.4924	50.5126	1.0719e-05	266.596	93.7101	-5.10078	4380	1900-01-03 13:00:00	292		95.9305	4.92988
				1.305	69.4344	49.4325	30.5656	50.5675	1.07092e-05	266.352	93.619	-5.11163	4395	1900-01-03 13:15:00	293		96.0049	5.6927
				1.305	69.654	49.524	30.346	50.476	1.07778e-05	268.058	94.2571	-5.12248	4410	1900-01-03 13:30:00	294		96.0781	3.31631
				1.305	69.471	49.4325	30.529	50.5675	1.07288e-05	266.839	93.8013	-5.13333	4425	1900-01-03 13:45:00	295		96.15	5.51669
				1.305	69.5991	49.4874	30.4009	50.5126	1.0768e-05	267.814	94.1659	-5.14419	4440	1900-01-03 14:00:00	296		96.2207	4.22207
				1.305	69.5808	49.4508	30.4192	50.5492	1.07778e-05	268.058	94.2571	-5.15504	4455	1900-01-03 14:15:00	297		96.2901	4.13289
				1.305	69.4161	49.4142	30.5839	50.5858	1.07092e-05	266.352	93.619	-5.16589	4470	1900-01-03 14:30:00	298		96.3582	7.50359
				1.305	69.5259	49.4142	30.4741	50.5858	1.0768e-05	267.814	94.1659	-5.17674	4485	1900-01-03 14:45:00	299		96.4252	5.10435
				1.305	69.4893	49.3776	30.5107	50.6224	1.0768e-05	267.814	94.1659	-5.1876	4500	1900-01-03 15:00:00	300		96.491	5.40587
				1.305	69.3978	49.2861	30.6022	50.7139	1.0768e-05	267.814	94.1659	-5.19845	4515	1900-01-03 15:15:00	301		96.5556	5.71046
				1.305	69.3429	49.2495	30.6571	50.7505	1.07582e-05	267.57	94.0747	-5.2093	4530	1900-01-03 15:30:00	302		96.619	6.47332
				1.305	69.3429	49.2495	30.6571	50.7505	1.07582e-05	267.57	94.0747	-5.22016	4545	1900-01-03 15:45:00	303		96.6813	6.79436
				1.305	69.4527	49.3044	30.5473	50.6956	1.07876e-05	268.301	94.3482	-5.23101	4560	1900-01-03 16:00:00	304		96.7426	5.73289
				1.305	69.3063	49.1763	30.6937	50.8237	1.07778e-05	268.058	94.2571	-5.24186	4575	1900-01-03 16:15:00	305		96.8027	6.48023
				1.305	69.3429	49.2129	30.6571	50.7871	1.07778e-05	268.058	94.2571	-5.25271	4590	1900-01-03 16:30:00	306		96.8617	6.78436
				1.305	69.3063	49.1397	30.6937	50.8603	1.07974e-05	268.545	94.4394	-5.26357	4605	1900-01-03 16:45:00	307		96.9197	6.15219
				1.305	69.3612	49.1763	30.6388	50.8237	1.08072e-05	268.789	94.5305	-5.27442	4620	1900-01-03 17:00:00	308		96.9767	5.98371
				1.305	69.3246	49.158	30.6754	50.842	1.07974e-05	268.545	94.4394	-5.28527	4635	1900-01-03 17:15:00	309		97.0326	6.72498
				1.305	69.3429	49.158	30.6571	50.842	1.08072e-05	268.789	94.5305	-5.29612	4650	1900-01-03 17:30:00	310		97.0876	6.53841
				1.305	69.3246	49.1397	30.6754	50.8603	1.08072e-05	268.789	94.5305	-5.30698	4665	1900-01-03 17:45:00	311		97.1415	6.81721
				1.305	69.3429	49.1214	30.6571	50.8786	1.08268e-05	269.276	94.7129	-5.31783	4680	1900-01-03 18:00:00	312		97.1945	6.15853
				1.305	69.3612	49.1214	30.6388	50.8786	1.08366e-05	269.52	94.804	-5.32868	4695	1900-01-03 18:15:00	313		97.2465	5.96582
				1.305	69.2697	49.0848	30.7303	50.9152	1.08072e-05	268.789	94.5305	-5.33953	4710	1900-01-03 18:30:00	314		97.2976	7.65662
				1.305	69.4527	49.1946	30.5473	50.8054	1.08464e-05	269.763	94.8952	-5.35039	4725	1900-01-03 18:45:00	315		97.3478	6.0152
				1.305	69.3429	49.1031	30.6571	50.8969	1.08366e-05	269.52	94.804	-5.36124	4740	1900-01-03 19:00:00	316		97.397	6.72367
				1.305	69.3063	49.0482	30.6937	50.9518	1.08464e-05	269.763	94.8952	-5.37209	4755	1900-01-03 19:15:00	317		97.4454	6.50358
				1.305	69.3429	49.0848	30.6571	50.9152	1.08464e-05	269.763	94.8952	-5.38295	4770	1900-01-03 19:30:00	318		97.4929	6.74805
				1.305	69.3612	49.1031	30.6388	50.8969	1.08464e-05	269.763	94.8952	-5.3938	4785	1900-01-03 19:45:00	319		97.5395	6.99249
				1.305	69.3429	49.0848	30.6571	50.9152	1.08464e-05	269.763	94.8952	-5.40465	4800	1900-01-03 20:00:00	320		97.5853	7.23671
				1.305	69.3612	49.0848	30.6388	50.9152	1.08562e-05	270.007	94.9863	-5.4155	4815	1900-01-03 20:15:00	321		97.6302	6.99025
				1.305	69.3795	49.0665	30.6205	50.9335	1.08758e-05	270.495	95.1686	-5.42636	4830	1900-01-03 20:30:00	322		97.6744	6.27868
				1.305	69.837	49.3593	30.163	50.6407	1.0964e-05	272.688	95.9891	-5.43721	4845	1900-01-03 20:45:00	323		97.7177	2.9882
				1.305	69.3612	49.0665	30.6388	50.9335	1.0866e-05	270.251	95.0775	-5.44806	4860	1900-01-03 21:00:00	324		97.7602	7.19721
				1.305	69.3795	49.0848	30.6205	50.9152	1.0866e-05	270.251	95.0775	-5.45891	4875	1900-01-03 21:15:00	325		97.802	7.42307
				1.305	69.4161	49.0116	30.5839	50.9884	1.09248e-05	271.713	95.6244	-5.46977	4890	1900-01-03 21:30:00	326		97.843	4.92215
				1.305	69.4344	49.1214	30.5656	50.8786	1.08758e-05	270.495	95.1687	-5.48062	4905	1900-01-03 21:45:00	327		97.8833	7.36899
				1.305	69.4161	49.0848	30.5839	50.9152	1.08856e-05	270.738	95.2598	-5.49147	4920	1900-01-03 22:00:00	328		97.9228	7.09158
				1.305	69.5076	49.0848	30.4924	50.9152	1.09346e-05	271.957	95.7156	-5.50233	4935	1900-01-03 22:15:00	329		97.9616	5.04458
				1.305	69.5259	49.1214	30.4741	50.8786	1.09248e-05	271.713	95.6244	-5.51318	4950	1900-01-03 22:30:00	330		97.9997	5.64187
				1.305	69.471	49.0848	30.529	50.9152	1.0915e-05	271.469	95.5333	-5.52403	4965	1900-01-03 22:45:00	331		98.0371	6.26908
				1.305	69.5991	49.0665	30.4009	50.9335	1.09934e-05	273.419	96.2625	-5.53488	4980	1900-01-03 23:00:00	332		98.0738	3.28066
				1.305	69.5625	49.1214	30.4375	50.8786	1.09444e-05	272.2	95.8067	-5.54574	4995	1900-01-03 23:15:00	333		98.1098	5.30418
				1.305	69.471	49.0482	30.529	50.9518	1.09346e-05	271.957	95.7156	-5.55659	5010	1900-01-03 23:30:00	334		98.1452	5.90301
				1.305	69.4893	48.9933	30.5107	51.0067	1.09738e-05	272.931	96.0802	-5.56744	5025	1900-01-03 23:45:00	335		98.1799	4.40876
				1.305	69.4344	49.0665	30.5656	50.9335	1.09052e-05	271.226	95.4422	-5.57829	5040	1900-01-04	336		98.214	7.68312
				1.305	69.5259	49.1031	30.4741	50.8969	1.09346e-05	271.957	95.7156	-5.58915	5055	1900-01-04 00:15:00	337		98.2475	6.41041
				1.305	69.471	48.9933	30.529	51.0067	1.0964e-05	272.688	95.9891	-5.6	5070	1900-01-04 00:30:00	338		98.2803	5.24981
				1.305	69.471	49.0482	30.529	50.9518	1.09346e-05	271.957	95.7156	-5.61085	5085	1900-01-04 00:45:00	339		98.3125	6.74419
				1.305	69.5076	49.0665	30.4924	50.9335	1.09444e-05	272.2	95.8067	-5.62171	5100	1900-01-04 01:00:00	340		98.3442	6.43862
				1.305	69.4527	49.0299	30.5473	50.9701	1.09346e-05	271.957	95.7156	-5.63256	5115	1900-01-04 01:15:00	341		98.3752	7.07379
				1.305	69.4893	49.0482	30.5107	50.9518	1.09444e-05	272.2	95.8067	-5.64341	5130	1900-01-04 01:30:00	342		98.4057	6.75475
				1.305	69.471	49.0299	30.529	50.9701	1.09444e-05	272.2	95.8067	-5.65426	5145	1900-01-04 01:45:00	343		98.4357	6.91118
				1.305	69.5076	49.0665	30.4924	50.9335	1.09444e-05	272.2	95.8067	-5.66512	5160	1900-01-04 02:00:00	344		98.465	7.06647
				1.305	69.5259	49.0482	30.4741	50.9518	1.0964e-05	272.688	95.9891	-5.67597	5175	1900-01-04 02:15:00	345		98.4939	6.274
				1.305	69.471	49.0116	30.529	50.9884	1.09542e-05	272.444	95.8979	-5.68682	5190	1900-01-04 02:30:00	346		98.5222	6.88668
				1.305	69.4527	49.0116	30.5473	50.9884	1.09444e-05	272.2	95.8067	-5.69767	5205	1900-01-04 02:45:00	347		98.5499	7.52502
				1.305	69.4161	48.975	30.5839	51.025	1.09444e-05	272.2	95.8067	-5.70853	5220	1900-01-04 03:00:00	348		98.5772	7.6753
				1.305	69.471	48.9933	30.529	51.0067	1.0964e-05	272.688	95.9891	-5.71938	5235	1900-01-04 03:15:00	349		98.6039	6.83754
				1.305	69.3978	48.9384	30.6022	51.0616	1.09542e-05	272.444	95.8979	-5.73023	5250	1900-01-04 03:30:00	350		98.6302	7.46536
				1.305	69.5442	49.0482	30.4558	50.9518	1.09738e-05	272.931	96.0802	-5.74109	5265	1900-01-04 03:45:00	351		98.656	6.63441
				1.305	69.471	48.9933	30.529	51.0067	1.0964e-05	272.688	95.9891	-5.75194	5280	1900-01-04 04:00:00	352		98.6812	7.24784
				1.305	69.4344	48.9384	30.5656	51.0616	1.09738e-05	272.932	96.0803	-5.76279	5295	1900-01-04 04:15:00	353		98.7061	6.8948
				1.305	69.4161	48.9384	30.5839	51.0616	1.0964e-05	272.688	95.9891	-5.77364	5310	1900-01-04 04:30:00	354		98.7304	7.51506
				1.305	69.5442	48.975	30.4558	51.025	1.1013e-05	273.906	96.4448	-5.7845	5325	1900-01-04 04:45:00	355		98.7543	5.3337
				1.305	69.4527	48.9201	30.5473	51.0799	1.09934e-05	273.419	96.2625	-5.79535	5340	1900-01-04 05:00:00	356		98.7778	6.32652
				1.305	69.4161	48.8835	30.5839	51.1165	1.09934e-05	273.419	96.2625	-5.8062	5355	1900-01-04 05:15:00	357		98.8008	6.44288
				1.305	69.5259	48.975	30.4741	51.025	1.10032e-05	273.662	96.3537	-5.81705	5370	1900-01-04 05:30:00	358		98.8234	6.09952
				1.305	69.471	48.9201	30.529	51.0799	1.10032e-05	273.662	96.3537	-5.82791	5385	1900-01-04 05:45:00	359		98.8456	6.20955
				1.305	69.4893	48.9018	30.5107	51.0982	1.10228e-05	274.15	96.536	-5.83876	5400	1900-01-04 06:00:00	360		98.8674	5.43517
				1.305	69.4344	48.8652	30.5656	51.1348	1.1013e-05	273.906	96.4449	-5.84961	5415	1900-01-04 06:15:00	361		98.8887	5.9722
				1.305	69.5076	48.9018	30.4924	51.0982	1.10326e-05	274.394	96.6272	-5.86047	5430	1900-01-04 06:30:00	362		98.9097	5.20982
				1.305	69.5442	48.9567	30.4558	51.0433	1.10228e-05	274.15	96.536	-5.87132	5445	1900-01-04 06:45:00	363		98.9302	5.73233
				1.305	69.5625	48.975	30.4375	51.025	1.10228e-05	274.15	96.536	-5.88217	5460	1900-01-04 07:00:00	364		98.9504	5.82939
				1.305	69.9285	49.2495	30.0715	50.7505	1.10717e-05	275.368	96.9918	-5.89302	5475	1900-01-04 07:15:00	365		98.9702	3.91419
				1.305	69.7089	49.0848	30.2911	50.9152	1.10423e-05	274.637	96.7183	-5.90388	5490	1900-01-04 07:30:00	366		98.9897	5.15899
				1.305	69.6723	48.9384	30.3277	51.0616	1.11011e-05	276.099	97.2653	-5.91473	5505	1900-01-04 07:45:00	367		99.0087	3.03968
				1.305	69.6906	49.0665	30.3094	50.9335	1.10423e-05	274.637	96.7183	-5.92558	5520	1900-01-04 08:00:00	368		99.0275	5.33209
				1.305	69.7821	49.0665	30.2179	50.9335	1.10913e-05	275.856	97.1741	-5.93643	5535	1900-01-04 08:15:00	369		99.0458	3.5033
				1.305	69.7272	48.9384	30.2728	51.0616	1.11305e-05	276.83	97.5387	-5.94729	5550	1900-01-04 08:30:00	370		99.0638	2.32594
				1.305	69.7272	49.0482	30.2728	50.9518	1.10717e-05	275.368	96.9918	-5.95814	5565	1900-01-04 08:45:00	371		99.0815	4.367
				1.305	69.7272	49.0299	30.2728	50.9701	1.10815e-05	275.612	97.083	-5.96899	5580	1900-01-04 09:00:00	372		99.0989	4.06399
				1.305	69.8553	49.0299	30.1447	50.9701	1.11501e-05	277.318	97.7211	-5.97984	5595	1900-01-04 09:15:00	373		99.1159	1.94564
				1.305	69.7455	49.0482	30.2545	50.9518	1.10815e-05	275.612	97.083	-5.9907	5610	1900-01-04 09:30:00	374		99.1326	4.20117
				1.305	69.837	49.1031	30.163	50.8969	1.11011e-05	276.099	97.2653	-6.00155	5625	1900-01-04 09:45:00	375		99.149	3.54854
				1.305	69.7821	48.9567	30.2179	51.0433	1.11501e-05	277.318	97.7211	-6.0124	5640	1900-01-04 10:00:00	376		99.1651	2.08531
				1.305	69.8004	49.0665	30.1996	50.9335	1.11011e-05	276.099	97.2653	-6.02326	5655	1900-01-04 10:15:00	377		99.1809	3.66967
				1.305	69.8553	49.0848	30.1447	50.9152	1.11207e-05	276.587	97.4476	-6.03411	5670	1900-01-04 10:30:00	378		99.1964	3.05835
				1.305	69.8187	48.9933	30.1813	51.0067	1.11501e-05	277.318	97.7211	-6.04496	5685	1900-01-04 10:45:00	379		99.2116	2.22157
				1.305	69.8919	49.1031	30.1081	50.8969	1.11305e-05	276.83	97.5387	-6.05581	5700	1900-01-04 11:00:00	380		99.2265	2.84859
				1.305	69.8187	49.0299	30.1813	50.9701	1.11305e-05	276.831	97.5388	-6.06667	5715	1900-01-04 11:15:00	381		99.2412	2.89804
				1.305	69.9651	49.1031	30.0349	50.8969	1.11697e-05	277.805	97.9034	-6.07752	5730	1900-01-04 11:30:00	382		99.2555	1.82829
				1.305	69.8004	49.0299	30.1996	50.9701	1.11207e-05	276.587	97.4476	-6.08837	5745	1900-01-04 11:45:00	383		99.2696	3.31977
				1.305	69.8004	49.0116	30.1996	50.9884	1.11305e-05	276.83	97.5387	-6.09922	5760	1900-01-04 12:00:00	384		99.2834	3.04396
				1.305	69.8004	48.9933	30.1996	51.0067	1.11403e-05	277.074	97.6299	-6.11008	5775	1900-01-04 12:15:00	385		99.297	2.77923
				1.305	69.7455	48.8835	30.2545	51.1165	1.11697e-05	277.805	97.9034	-6.12093	5790	1900-01-04 12:30:00	386		99.3103	1.97949
				1.305	69.7638	48.9567	30.2362	51.0433	1.11403e-05	277.074	97.6299	-6.13178	5805	1900-01-04 12:45:00	387		99.3234	2.86786
				1.305	69.7821	48.975	30.2179	51.025	1.11403e-05	277.074	97.6299	-6.14264	5820	1900-01-04 13:00:00	388		99.3362	2.91144
				1.305	69.8004	48.9567	30.1996	51.0433	1.11599e-05	277.562	97.8122	-6.15349	5835	1900-01-04 13:15:00	389		99.3488	2.36099
				1.305	69.8187	48.9933	30.1813	51.0067	1.11501e-05	277.318	97.7211	-6.16434	5850	1900-01-04 13:30:00	390		99.3611	2.6896
				1.305	69.9102	49.0299	30.0898	50.9701	1.11795e-05	278.049	97.9945	-6.17519	5865	1900-01-04 13:45:00	391		99.3732	1.90076
				1.305	69.8004	48.9384	30.1996	51.0616	1.11697e-05	277.805	97.9034	-6.18605	5880	1900-01-04 14:00:00	392		99.3851	2.19549
				1.305	69.8004	48.9201	30.1996	51.0799	1.11795e-05	278.049	97.9945	-6.1969	5895	1900-01-04 14:15:00	393		99.3967	1.9662
				1.305	69.7638	48.8835	30.2362	51.1165	1.11795e-05	278.049	97.9945	-6.20775	5910	1900-01-04 14:30:00	394		99.4082	1.9984
				1.305	69.8004	48.9201	30.1996	51.0799	1.11795e-05	278.049	97.9945	-6.2186	5925	1900-01-04 14:45:00	395		99.4194	2.03025
				1.305	69.7455	48.8835	30.2545	51.1165	1.11697e-05	277.805	97.9034	-6.22946	5940	1900-01-04 15:00:00	396		99.4304	2.33183
				1.305	69.7638	48.9018	30.2362	51.0982	1.11697e-05	277.805	97.9034	-6.24031	5955	1900-01-04 15:15:00	397		99.4412	2.36493
				1.305	69.8004	48.9201	30.1996	51.0799	1.11795e-05	278.049	97.9945	-6.25116	5970	1900-01-04 15:30:00	398		99.4518	2.12364
				1.305	69.7455	48.8835	30.2545	51.1165	1.11697e-05	277.805	97.9034	-6.26202	5985	1900-01-04 15:45:00	399		99.4622	2.42994
				1.305	69.8004	48.9018	30.1996	51.0982	1.11893e-05	278.293	98.0857	-6.27287	6000	1900-01-04 16:00:00	400		99.4724	1.92297
				1.305	69.8919	48.975	30.1081	51.025	1.11991e-05	278.536	98.1768	-6.28372	6015	1900-01-04 16:15:00	401		99.4824	1.70449
				1.305	69.9285	48.975	30.0715	51.025	1.12187e-05	279.024	98.3592	-6.29457	6030	1900-01-04 16:30:00	402		99.4922	1.28384
				1.305	69.837	48.9018	30.163	51.0982	1.12089e-05	278.78	98.268	-6.30543	6045	1900-01-04 16:45:00	403		99.5019	1.5224
				1.305	69.7455	48.8835	30.2545	51.1165	1.11697e-05	277.805	97.9034	-6.31628	6060	1900-01-04 17:00:00	404		99.5113	2.58547
				1.305	69.7638	48.8652	30.2362	51.1348	1.11893e-05	278.293	98.0857	-6.32713	6075	1900-01-04 17:15:00	405		99.5206	2.05893
				1.305	69.7638	48.8835	30.2362	51.1165	1.11795e-05	278.049	97.9945	-6.33798	6090	1900-01-04 17:30:00	406		99.5297	2.3567
				1.305	69.7821	48.8835	30.2179	51.1165	1.11893e-05	278.293	98.0857	-6.34884	6105	1900-01-04 17:45:00	407		99.5386	2.11099
				1.305	69.7638	48.8835	30.2362	51.1165	1.11795e-05	278.049	97.9945	-6.35969	6120	1900-01-04 18:00:00	408		99.5474	2.41131
				1.305	69.8004	48.8835	30.1996	51.1165	1.11991e-05	278.536	98.1768	-6.37054	6135	1900-01-04 18:15:00	409		99.556	1.90196
				1.305	69.7455	48.8469	30.2545	51.1531	1.11893e-05	278.293	98.0857	-6.3814	6150	1900-01-04 18:30:00	410		99.5644	2.18656
				1.305	69.7821	48.7737	30.2179	51.2263	1.12481e-05	279.755	98.6326	-6.39225	6165	1900-01-04 18:45:00	411		99.5727	0.883652
				1.305	69.8004	48.9018	30.1996	51.0982	1.11893e-05	278.293	98.0857	-6.4031	6180	1900-01-04 19:00:00	412		99.5808	2.23529
				1.305	69.837	48.9018	30.163	51.0982	1.12089e-05	278.78	98.268	-6.41395	6195	1900-01-04 19:15:00	413		99.5887	1.74434
				1.305	69.8187	48.792	30.1813	51.208	1.12579e-05	279.999	98.7238	-6.42481	6210	1900-01-04 19:30:00	414		99.5965	0.761614
				1.305	69.8004	48.8652	30.1996	51.1348	1.12089e-05	278.78	98.268	-6.43566	6225	1900-01-04 19:45:00	415		99.6042	1.78545
				1.305	69.837	48.8835	30.163	51.1165	1.12187e-05	279.024	98.3592	-6.44651	6240	1900-01-04 20:00:00	416		99.6117	1.56892
				1.305	69.8187	48.792	30.1813	51.208	1.12579e-05	279.999	98.7238	-6.45736	6255	1900-01-04 20:15:00	417		99.6191	0.801491
				1.305	69.8553	48.8835	30.1447	51.1165	1.12285e-05	279.267	98.4503	-6.46822	6270	1900-01-04 20:30:00	418		99.6263	1.38302
				1.305	69.7821	48.8286	30.2179	51.1714	1.12187e-05	279.024	98.3592	-6.47907	6285	1900-01-04 20:45:00	419		99.6334	1.62378
				1.305	69.8187	48.7554	30.1813	51.2446	1.12775e-05	280.486	98.9062	-6.48992	6300	1900-01-04 21:00:00	420		99.6404	0.539114
				1.305	69.8553	48.8469	30.1447	51.1531	1.12481e-05	279.755	98.6326	-6.50078	6315	1900-01-04 21:15:00	421		99.6472	1.02941
				1.305	69.8004	48.8103	30.1996	51.1897	1.12383e-05	279.511	98.5415	-6.51163	6330	1900-01-04 21:30:00	422		99.6539	1.23757
				1.305	69.9102	48.8103	30.0898	51.1897	1.12971e-05	280.973	99.0884	-6.52248	6345	1900-01-04 21:45:00	423		99.6605	0.327287
				1.305	70.0383	48.9933	29.9617	51.0067	1.12677e-05	280.242	98.8149	-6.53333	6360	1900-01-04 22:00:00	424		99.667	0.72593
				1.305	69.8736	48.8652	30.1264	51.1348	1.12481e-05	279.755	98.6326	-6.54419	6375	1900-01-04 22:15:00	425		99.6733	1.08297
				1.305	69.9651	48.8469	30.0349	51.1531	1.13069e-05	281.217	99.1796	-6.55504	6390	1900-01-04 22:30:00	426		99.6795	0.249923
				1.305	70.0566	48.9933	29.9434	51.0067	1.12775e-05	280.486	98.9062	-6.56589	6405	1900-01-04 22:45:00	427		99.6856	0.607525
				1.305	69.9468	48.9018	30.0532	51.0982	1.12677e-05	280.242	98.8149	-6.57674	6420	1900-01-04 23:00:00	428		99.6916	0.768467
				1.305	69.9102	48.8652	30.0898	51.1348	1.12677e-05	280.242	98.8149	-6.5876	6435	1900-01-04 23:15:00	429		99.6974	0.778781
				1.305	69.8553	48.8286	30.1447	51.1714	1.12579e-05	279.998	98.7238	-6.59845	6450	1900-01-04 23:30:00	430		99.7032	0.959216
				1.305	69.837	48.8103	30.163	51.1897	1.12579e-05	279.998	98.7238	-6.6093	6465	1900-01-04 23:45:00	431		99.7088	0.970301
				1.305	70.3128	49.1946	29.6872	50.8054	1.13069e-05	281.217	99.1796	-6.62016	6480	1900-01-05	432		99.7144	0.285996
				1.305	69.9285	48.8469	30.0715	51.1531	1.12873e-05	280.729	98.9973	-6.63101	6495	1900-01-05 00:15:00	433		99.7198	0.522054
				1.305	69.9651	48.8835	30.0349	51.1165	1.12873e-05	280.729	98.9973	-6.64186	6510	1900-01-05 00:30:00	434		99.7251	0.529782
				1.305	69.9102	48.8286	30.0898	51.1714	1.12873e-05	280.729	98.9973	-6.65271	6525	1900-01-05 00:45:00	435		99.7304	0.537418
				1.305	69.8736	48.8286	30.1264	51.1714	1.12677e-05	280.242	98.8149	-6.66357	6540	1900-01-05 01:00:00	436		99.7355	0.847378
				1.305	69.9468	48.8652	30.0532	51.1348	1.12873e-05	280.729	98.9973	-6.67442	6555	1900-01-05 01:15:00	437		99.7405	0.552416
				1.305	69.8919	48.8286	30.1081	51.1714	1.12775e-05	280.486	98.9061	-6.68527	6570	1900-01-05 01:30:00	438		99.7454	0.704491
				1.305	69.8919	48.8286	30.1081	51.1714	1.12775e-05	280.486	98.9061	-6.69612	6585	1900-01-05 01:45:00	439		99.7503	0.712642
				1.305	69.8187	48.792	30.1813	51.208	1.12579e-05	279.999	98.7238	-6.70698	6600	1900-01-05 02:00:00	440		99.755	1.06337
				1.305	69.8736	48.792	30.1264	51.208	1.12873e-05	280.729	98.9973	-6.71783	6615	1900-01-05 02:15:00	441		99.7597	0.581304
				1.305	69.837	48.7737	30.163	51.2263	1.12775e-05	280.486	98.9061	-6.72868	6630	1900-01-05 02:30:00	442		99.7643	0.736442
				1.305	69.7821	48.7371	30.2179	51.2629	1.12677e-05	280.242	98.8149	-6.73953	6645	1900-01-05 02:45:00	443		99.7688	0.909742
				1.305	69.7821	48.7005	30.2179	51.2995	1.12873e-05	280.729	98.9973	-6.75039	6660	1900-01-05 03:00:00	444		99.7732	0.602002
				1.305	69.7821	48.7371	30.2179	51.2629	1.12677e-05	280.242	98.8149	-6.76124	6675	1900-01-05 03:15:00	445		99.7775	0.926443
				1.305	69.7089	48.6822	30.2911	51.3178	1.12579e-05	279.998	98.7238	-6.77209	6690	1900-01-05 03:30:00	446		99.7817	1.11918
				1.305	69.6906	48.6273	30.3094	51.3727	1.12775e-05	280.486	98.9061	-6.78295	6705	1900-01-05 03:45:00	447		99.7859	0.773958
				1.305	69.8187	48.7371	30.1813	51.2629	1.12873e-05	280.73	98.9973	-6.7938	6720	1900-01-05 04:00:00	448		99.7899	0.62824
				1.305	69.6723	48.6822	30.3277	51.3178	1.12383e-05	279.511	98.5415	-6.80465	6735	1900-01-05 04:15:00	449		99.7939	1.56864
				1.305	69.7089	48.6822	30.2911	51.3178	1.12579e-05	279.998	98.7238	-6.8155	6750	1900-01-05 04:30:00	450		99.7978	1.1536
				1.305	69.7089	48.6456	30.2911	51.3544	1.12775e-05	280.486	98.9061	-6.82636	6765	1900-01-05 04:45:00	451		99.8017	0.80208
				1.305	69.8187	48.7188	30.1813	51.2812	1.12971e-05	280.973	99.0885	-6.83721	6780	1900-01-05 05:00:00	452		99.8055	0.514086
				1.305	69.7821	48.7005	30.2179	51.2995	1.12873e-05	280.729	98.9973	-6.84806	6795	1900-01-05 05:15:00	453		99.8092	0.659194
				1.305	69.8553	48.7737	30.1447	51.2263	1.12873e-05	280.729	98.9973	-6.85891	6810	1900-01-05 05:30:00	454		99.8128	0.665105
				1.305	69.8553	48.6639	30.1447	51.3361	1.13461e-05	282.192	99.5442	-6.86977	6825	1900-01-05 05:45:00	455		99.8164	0.0740689
				1.305	69.9834	48.8469	30.0166	51.1531	1.13167e-05	281.461	99.2707	-6.88062	6840	1900-01-05 06:00:00	456		99.8199	0.301537
				1.305	69.8004	48.7188	30.1996	51.2812	1.12873e-05	280.729	98.9973	-6.89147	6855	1900-01-05 06:15:00	457		99.8233	0.682319
				1.305	69.8004	48.609	30.1996	51.391	1.13461e-05	282.192	99.5442	-6.90233	6870	1900-01-05 06:30:00	458		99.8267	0.0797743
				1.305	69.9285	48.7737	30.0715	51.2263	1.13265e-05	281.704	99.3619	-6.91318	6885	1900-01-05 06:45:00	459		99.83	0.219079
				1.305	69.9651	48.792	30.0349	51.208	1.13363e-05	281.948	99.4531	-6.92403	6900	1900-01-05 07:00:00	460		99.8332	0.144505
				1.305	69.9468	48.6639	30.0532	51.3361	1.13951e-05	283.41	100	-6.93488	6915	1900-01-05 07:15:00	461		99.8364	0.0267757
				1.305	69.9285	48.7554	30.0715	51.2446	1.13363e-05	281.948	99.4531	-6.94574	6930	1900-01-05 07:30:00	462		99.8395	0.149327
				1.305	69.9102	48.7188	30.0898	51.2812	1.13461e-05	282.192	99.5442	-6.95659	6945	1900-01-05 07:45:00	463		99.8425	0.0889988
				1.305	69.9102	48.6273	30.0898	51.3727	1.13951e-05	283.41	100	-6.96744	6960	1900-01-05 08:00:00	464		99.8455	0.0238591
				1.305	69.8919	48.7188	30.1081	51.2812	1.13363e-05	281.948	99.4531	-6.97829	6975	1900-01-05 08:15:00	465		99.8485	0.156359
